# Supplementary material for: Employing complementary fractionation‐based N‐terminomics approaches enhances the identification of legumain cleavage events in naïve and inflamed colon tissue
Source: Protein Sci. 2025 Sep 19;34(10):e70186. doi: 10.1002/pro.70186 (PMC12447244; doi:10.1002/pro.70186)
Supplement: Supplementary file 2 — Table S1. Protein quantifications and statistics between wild‐type (WT) and legumain‐deficient (Lgmn−/−) naïve and DSS colon tissue analyzed by basic reverse‐phase fractionation. Table S2. Protein changes between wild‐type (WT) and legumain‐deficient (Lgmn −/− ) naïve and DSS colon tissue analyzed by bRP and FAIMS. Table S3. N‐termini quantifications and statistics between wild‐type (WT) and legumain‐deficient (Lgmn −/− ) naïve and DSS colon tissue analyzed by basic reverse‐phase fractionation. Table S4. N‐termini changes between wild‐type (WT) and legumain‐deficient (Lgmn −/− ) naïve colon tissue analyzed by bRP and FAIMS. Table S5. N‐termini quantifications and statistics between wild‐type (WT) and legumain‐deficient (Lgmn −/− ) naïve and DSS colon tissue identified in HUNTER samples. Table S6. Putative legumain substrates identified across naïve and inflamed colon tissue and naïve spleen tissue from wild‐type (WT) and legumain‐deficient (Lgmn −/− ) mice. [file PRO-34-e70186-s002.xlsx]

## Sheet: Index
Table	Description
Table S1	Protein quantifications and statistics between wild-type (WT) and legumain-deficient (Lgmn-/-) naïve and DSS colon tissue analysed by basic reverse-phase fractionation
Table S2	Protein changes between wild-type (WT) and legumain-deficient (Lgmn-/-) naïve and DSS colon tissue analysed by bRP and FAIMS
Table S3	N-termini quantifications and statistics between wild-type (WT) and legumain-deficient (Lgmn-/-) naïve and DSS colon tissue analysed by basic reverse-phase fractionation
Table S4	N-termini changes between wild-type (WT) and legumain-deficient (Lgmn-/-) naïve colon tissue analysed by bRP and FAIMS
Table S5	N-termini quantifications and statistics between wild-type (WT) and legumain-deficient (Lgmn-/-) naïve and DSS colon tissue identified in HUNTER samples
Table S6	Putative legumain substrates identified across naïve and inflamed colon tissue and naïve spleen tissue from wild-type (WT) and legumain-deficient (Lgmn-/-) mice

## Sheet: Table S1
Table S1	Protein quantifications and statistics between wild-type (WT) and legumain-deficient (Lgmn-/-) naïve and DSS colon tissue analysed by basic reverse-phase fractionation
Protein ID	Gene	Log2(WT Naïve/Lgmn-/- Naïve)	-Log10(p-value)	WTVEH1	WTVEH2	WTVEH3	WTVEH4	KOVEH1	KOVEH2	KOVEH3	KOVEH4	Log2(WT DSS/Lgmn-/- DSS)	-Log10(p-value)	WTDSS1	WTDSS2	WTDSS3	WTDSS4	KODSS1	KODSS2	KODSS3	KODSS4
A0A0G2JDV3	Gbp6	0.229034	1.03253	21.0035	21.0736	20.8529	21.041	20.898	20.4606	20.7977	20.8985	0.0948038	0.285569	21.6273	21.3864	21.2235	21.6091	21.2564	21.1788	21.6285	21.4034
A0A140LIF8	Irgm2	0.320499	0.348732	16.3271	17.3173	16.9994	17.0369	16.4983	17.1291	15.693	17.0783	-0.214981	0.147845	17.5661	16.7062	15.6163	16.5622	16.8072	17.0339	15.8096	17.6601
A0JNU3	Aspg	-0.569761	0.430248	18.0056	15.6803	18.0251	17.8693	17.5542	18.0047	18.143	18.1575	0.999804	0.799803	18.7226	18.23	18.1629	17.8789	18.1696	17.138	18.083	15.6045
A1L314	Mpeg1	-0.608459	0.792327	15.8634	17.3588	17.42	16.8296	17.7758	17.5604	17.3708	17.1986	-0.242438	0.95742	17.2111	17.1228	17.2629	17.468	17.6897	17.2122	17.4972	17.6354
A1L317	Krt24	-0.215681	0.188671	18.1389	18.5588	19.0866	19.4906	19.4197	18.0646	19.1014	19.5518	0.00338078	0.00354888	18.7932	18.8745	19.4915	19.0659	18.4863	18.6754	19.4464	19.6034
A1L3P4	Slc9a6	-0.00111866	0.00366658	20.6996	20.6594	20.7679	20.4445	20.6219	20.6419	20.4753	20.8365	0.603611	1.88841	21.063	21.1263	20.8739	20.9884	20.6319	20.0066	20.2813	20.7174
A2A432-2	Cul4b	0.0511718	0.138575	20.3074	20.4561	20.2264	20.494	20.5936	19.9934	20.3003	20.392	-0.103114	0.503328	20.1748	20.5266	20.2982	20.2246	20.3806	20.5538	20.3033	20.3989
A2A4P0	Dhx8	0.243386	0.543911	18.1686	18.26	18.5684	18.2702	17.5469	18.445	18.1516	18.1502	0.0177369	0.0301856	18.7095	18.2716	18.3673	17.917	18.103	18.1754	18.276	18.64
A2A5R2	Arfgef2	-0.0219045	0.0389359	21.1758	21.7075	21.0492	21.2992	21.5093	20.9358	21.4059	21.4683	0.146442	0.354265	21.2998	21.6102	20.8763	21.1281	20.9403	21.1828	21.2823	20.9231
A2A6A1	Gpatch8	0.104364	0.260591	20.7052	20.9991	20.7551	20.5579	20.3865	20.9758	20.7698	20.4677	-0.31822	0.950024	20.2391	20.2939	20.7628	20.3257	21.0048	20.7359	20.7423	20.4114
A2A791-2	Zmym4	0.000119209	0.000147576	19.1402	19.4234	20.1886	20.048	19.6417	19.9378	19.469	19.7512	-0.299649	0.497337	19.8386	20.187	18.9635	19.4495	19.758	20.1268	19.8123	19.9401
A2A7S8-2	Kiaa1522	0.0378375	0.0935803	23.6405	24.1231	24.1913	24.0633	24.1585	24.0346	23.8128	23.861	-0.447033	2.42528	23.5952	23.5666	23.417	23.6205	23.9871	24.2379	23.9274	23.8352
A2A863-3	Itgb4	-0.00583649	0.0602657	24.606	24.6756	24.5631	24.6842	24.6314	24.6575	24.5896	24.6739	-0.140978	0.947447	24.4722	24.4502	24.5095	24.5005	24.5146	24.7176	24.4801	24.784
A2A8L5	Ptprf	-0.0835166	0.23973	21.9401	22.2629	22.0366	22.0814	21.9783	22.2966	21.9342	22.4459	-0.205636	0.369641	21.697	22.2311	22.1756	21.9863	22.2597	22.743	22.1889	21.7209
A2A8Z1-2	Osbpl9	0.126534	0.454469	19.9213	20.1047	20.3995	20.0216	20.1197	19.7839	20.0192	20.0181	-0.419219	1.15195	19.5139	19.9145	20.1768	19.609	20.1613	20.5686	20.0868	20.0744
A2A9F4	Kdf1	-0.883089	0.387747	15.5514	19.9756	18.9507	18.9858	19.5876	19.6569	18.6404	19.1109	-0.933435	0.811768	18.3988	18.5055	16.5285	18.3521	18.0011	19.5463	18.9357	19.0356
A2AAE1-2	Bltp1	0.0944576	0.211317	20.9336	20.6149	21.1731	21.3131	20.9251	21.1586	20.8474	20.7258	-0.0907435	0.173732	20.6143	20.6925	21.1263	20.8721	20.726	21.3569	20.99	20.5954
A2AAY5	Sh3pxd2b	0.0776868	0.493146	21.736	21.6429	21.8204	21.7414	21.8408	21.583	21.6266	21.5797	-0.357553	0.87232	21.9359	21.8459	21.3919	21.7762	21.9502	22.06	21.7967	22.5733
A2AB59	Arhgap27	-0.0816483	0.117784	22.2747	21.6746	22.3661	22.4599	22.0955	21.8799	22.3786	22.7479	0.0225415	0.056972	22.5111	22.6427	22.5878	22.3448	22.3858	22.4797	22.8496	22.2812
A2ABV5	Med14	-0.363752	0.962114	17.6275	18.4572	18.1243	18.3549	18.3696	18.5759	18.4529	18.6206	-0.117867	0.261685	18.4549	18.0794	18.3786	18.3418	18.6461	18.1017	18.7799	18.1985
A2ACJ2	Faap100	0.147212	0.261666	17.4074	17.0104	17.537	17.2677	17.1222	17.0153	16.7739	17.7223	0.264501	0.276842	16.9163	16.4639	17.5035	16.9473	16.4625	16.637	16.0502	17.6232
A2ADY9	Ddi2	0.00570059	0.0108411	23.3591	22.9699	22.9481	22.5568	22.8963	23.0999	23.0187	22.7962	0.0392394	0.142652	22.7481	22.8092	22.6544	23.0084	22.8671	22.6524	22.9139	22.6298
A2AF47	Dock11	-0.0415711	0.0628117	19.2481	19.3966	18.7763	18.7304	19.0106	18.7175	19.0738	19.5158	0.0395503	0.0960814	19.1107	19.1706	18.9506	18.9431	19.1086	18.7588	18.7995	19.3499
A2AFS3	Elapor1	-0.465903	0.954661	22.1549	22.4432	21.6017	21.7614	22.6312	22.3356	22.0655	22.7925	-0.101768	0.248123	22.386	22.278	22.0268	21.8325	22.2074	22.4448	22.3455	21.9327
A2AFS3-2	Elapor1	-0.486486	0.592393	18.228	18.8108	18.6802	18.0131	19.1328	19.1643	17.9268	19.454	-0.0272727	0.0201689	18.8348	19.0106	17.1551	18.8566	18.1148	18.6623	18.4527	18.7364
A2AGT5-2	Ckap5	-0.0214829	0.0380806	21.0803	21.2999	20.65	21.2509	21.2956	20.7956	20.9608	21.315	0.370616	1.3069	21.6185	21.1728	21.6346	21.4015	21.1146	21.0337	21.3511	20.8457
A2AHC3	Camsap1	0.124183	0.192077	18.2982	17.5985	18.4884	17.6627	18.1074	17.8341	18.0381	17.5714	-0.0553455	0.156207	17.8341	18.0599	17.9329	17.8109	17.9579	18.1968	17.6245	18.08
A2AI05-2	Ndor1	-0.042273	0.0666508	16.7266	16.5196	16.4534	17.2387	16.807	16.9828	16.9432	16.3744	-0.160389	0.281164	16.383	16.9119	17.015	16.6995	16.7843	16.768	17.4762	16.6226
A2AI08	Tprn	-0.207759	0.765481	19.516	19.7762	19.4011	19.4753	19.7267	19.7079	19.5269	20.0382	-0.0136485	0.0314637	19.8549	19.7604	19.6748	19.9224	19.7326	19.6908	20.2277	19.616
A2AIV2	Virma	0.208079	0.359525	17.8909	18.5279	18.5956	18.3207	17.5762	18.4733	18.2707	18.1827	-0.32483	1.34389	18.3519	18.6996	18.2538	18.5113	18.6289	18.9863	18.6549	18.8458
A2AIV8	Card9	-0.0806627	0.299838	20.4495	20.3086	20.6503	20.6499	20.7304	20.3785	20.6175	20.6546	-0.137032	0.200651	21.5831	20.9278	20.9261	20.9931	20.7887	21.1654	21.1852	21.839
A2AIW0-2	Entr1	-1.13957	0.448863	18.8767	15.4353	19.9609	20.2785	20.3628	20.0068	19.5808	19.1594	0.105882	0.160037	19.8341	19.739	19.8026	19.938	19.5939	19.7311	20.3877	19.1775
A2AJ15	Man1b1	0.180718	0.332778	18.5871	19.293	18.6515	18.4078	18.7115	18.3084	18.8296	18.3672	-0.495608	0.328572	15.9561	18.7195	18.0792	18.5057	18.1239	18.5713	18.364	18.1837
A2AJ76	Hmcn2	-0.25535	0.916195	22.7017	23.2842	22.8727	22.8455	23.3714	23.1608	23.1248	23.0683	-0.182754	0.713321	23.102	23.206	22.9202	22.7769	23.1869	23.1323	23.016	23.401
A2AJI0	Map7d1	0.124447	0.341422	20.0792	20.6088	20.2718	20.6065	20.4601	20.1468	20.1031	20.3585	-0.0202508	0.0362505	20.4919	20.191	20.4258	20.3285	20.3909	20.8065	19.9175	20.4033
A2AJK6	Chd7	-0.0341105	0.161039	19.6804	19.5934	19.8948	19.7974	19.8727	19.8429	19.6932	19.6937	-0.105514	0.314147	19.646	19.5958	19.4242	19.6724	19.6632	19.9441	19.8145	19.3387
A2AJQ3-2	Dpy19l4	0.528357	0.619661	17.0401	17.5994	17.0202	15.8147	16.1798	16.6294	16.5551	15.9968	0.397846	2.84121	16.825	16.828	16.7994	16.8049	16.6137	16.3008	16.3238	16.4276
A2AJT4	Pnisr	0.113215	0.919898	21.0487	21.278	21.1269	21.0982	21.1296	21.0344	20.9652	20.9698	-0.197944	0.913379	20.8085	20.8564	20.5533	20.704	20.7197	21.0909	21.0521	20.8514
A2AKQ0-2	Slc35d1	0.75453	1.42264	22.5152	21.6597	22.3801	22.7204	21.1664	21.6015	21.5137	21.9756	-0.114705	0.159159	22.2161	21.853	22.3364	22.0557	22.8954	22.3629	21.7595	21.9023
A2AKX3-2	Setx	0.0416589	0.0969661	17.3079	17.2243	17.6347	17.4137	17.4279	17.2372	17.6762	17.0726	-0.143302	0.256226	17.9671	17.9038	17.9789	17.2806	17.5068	18.2554	17.9966	17.9447
A2AL36	Cntrl	0.162251	0.379355	17.8022	17.9239	17.6412	17.5328	17.8956	17.611	17.6383	17.1061	-0.710456	1.80906	17.6109	17.2582	17.2969	17.9404	18.1507	18.174	17.9834	18.6402
A2ALK8	Ptpn3	-0.1724	0.742319	19.013	19.3424	19.3743	19.5093	19.495	19.5913	19.4609	19.3815	-0.365872	1.34359	18.8835	18.8711	19.0824	19.0756	18.9906	19.4013	19.3499	19.6341
A2ALS5-2	Rap1gap	-0.684108	1.49509	22.0963	22.3423	22.9558	22.0676	22.735	23.2761	22.9174	23.27	-0.90475	2.11222	22.3153	22.6994	21.8397	22.7964	23.4234	23.1453	23.2363	23.4648
A2ALU4	Shroom2	0.292458	0.593677	17.1778	16.7306	17.2558	17.5887	16.8913	16.9059	16.5233	17.2624	0.424087	0.644624	17.0841	17.8463	16.7312	17.3448	16.9267	17.1398	17.0319	16.2116
A2AM29	Mllt3	-1.4319	1.08081	16.0665	14.8337	15.521	15.1578	15.3685	18.2002	17.5193	16.2185	1.014	0.732184	17.5019	17.1287	14.9735	16.5315	15.1959	14.5946	15.9938	16.2952
A2AN08-3	Ubr4	-0.245351	1.3664	23.3332	23.2464	23.6391	23.5746	23.7364	23.6881	23.648	23.7024	-0.0480118	0.319497	23.4682	23.5263	23.524	23.645	23.6434	23.686	23.4495	23.5767
A2AP18-3	Plch2	-0.803317	0.487592	19.2669	16.3131	19.4619	19.148	19.2637	19.2259	19.4461	19.4674	0.0409741	0.0493327	19.5479	19.7161	18.9631	19.3977	19.1881	19.6017	18.7813	19.8898
A2APV2-3	Fmnl2	0.162177	0.0806	16.7928	15.0797	17.0855	17.0243	17.5793	14.9336	16.2127	16.6082	-0.873723	0.694318	15.517	17.5906	15.9348	17.8868	17.4774	17.3692	17.5181	18.0594
A2AQ19	Rtf1	0.223586	0.888503	20.646	20.997	20.8937	21.2174	20.6652	20.6131	20.8134	20.7682	0.0260558	0.108549	20.4811	20.6417	20.7247	20.7749	20.7733	20.6887	20.5287	20.5274
A2AQ25	Skt	0.235137	1.41644	22.4787	22.3281	22.6473	22.5531	22.4127	22.1474	22.2059	22.3005	-0.272501	0.883192	22.0913	22.5349	22.1937	22.1284	22.4086	22.6038	22.7854	22.2404
A2AQ25-3	Skt	0.126253	0.177616	16.9855	17.1773	17.4511	16.7942	17.4153	16.8372	16.3639	17.2867	0.122577	0.182791	16.5197	17.4437	16.9307	16.5885	16.2937	16.9887	16.8878	16.8221
A2AR02	Ppig	0.0314364	0.0695557	23.2723	23.5281	23.7298	23.8252	23.7249	23.6501	23.6041	23.2505	-0.153078	1.08492	23.4611	23.3783	23.3555	23.3016	23.5781	23.4553	23.3901	23.6853
A2ARA8	Itga8	-0.297439	1.05626	19.246	19.5626	19.7295	19.1504	19.8641	19.6256	19.7484	19.6402	-0.230544	0.752534	20.0007	19.3226	19.6072	19.6457	19.7403	19.8164	19.9552	19.9865
A2ARP1-3	Ppip5k1	-1.31076	0.584777	16.59	16.8038	14.6245	18.4538	18.4822	15.8324	18.5168	18.8838	-0.586297	0.485423	16.2569	18.0623	17.3385	18.4732	17.592	18.809	18.151	17.9241
A2ASQ1-2	Agrn	-0.0243764	0.134629	23.7079	23.6362	23.7263	23.6341	23.5418	23.6964	23.709	23.8549	-0.0438519	0.116239	23.8412	23.651	24.0755	23.7858	24.0797	23.5771	23.8903	23.9818
A2AT37	Upf2	-0.154136	0.456724	22.0873	22.3508	22.6881	22.198	22.6934	22.5101	22.3501	22.3871	-0.388631	1.65672	22.3022	22.1094	22.2949	21.9211	22.5296	22.7728	22.3387	22.5411
A2AUM9	Cep152	0.979729	0.923101	15.4794	15.7594	14.2278	13.9485	13.626	13.8949	13.2862	14.6891	-0.507119	0.169653	15.7075	16.0678	17.4846	13.59	15.7251	17.022	14.1462	17.9852
A2AUY4-2	Baz2b	-0.213633	0.676138	20.0763	20.3006	20.0094	19.9008	20.3083	20.2908	19.9609	20.5816	0.0186019	0.0396678	20.4302	20.4527	20.1155	20.2324	19.9524	20.5702	20.4672	20.1667
A2AVZ9	Slc43a3	-0.161365	0.183936	16.674	16.6483	15.853	17.1049	16.3488	16.7812	16.4556	17.3401	-0.286157	1.01752	16.8588	16.9569	17.3944	17.128	17.3716	17.4184	17.5512	17.1414
A2AWA9	Rabgap1	-0.0448833	0.0945462	22.2293	22.6931	22.6831	22.2714	22.8139	22.2524	22.4279	22.5623	-0.181223	0.601937	22.3265	22.439	22.1197	22.6339	22.5588	22.5676	22.3302	22.7874
A2AWP8-2	Arhgef10l	0.553013	1.93762	18.9779	19.2307	19.2899	19.2139	18.9604	18.5032	18.7165	18.3202	-0.257952	0.473265	19.2557	18.8256	18.6838	18.6483	18.6941	19.5212	18.836	19.3939
A2AX52	Col6a4	0.21418	0.588445	23.7515	23.6543	23.9432	23.891	23.2458	23.5568	23.5659	24.0148	0.236887	0.372236	23.3907	23.6472	24.0782	23.5622	23.9249	22.7961	23.4708	23.5388
A2BDX3	Mocs3	0.135229	0.26975	21.0849	20.7065	20.9149	20.5555	21.1149	20.3437	20.7796	20.4827	0.187857	0.342103	20.632	20.5599	20.7244	20.5968	20.3891	20.3377	21.0759	19.959
A2BE28-2	Las1l	0.215663	0.867873	20.6484	20.9456	20.6371	21.1136	20.6158	20.5197	20.7377	20.6088	-0.326495	0.84253	20.6634	20.5011	20.4364	20.506	20.7059	21.2034	21.1121	20.3914
A2BH40-3	Arid1a	0.0402417	0.273441	22.2418	22.3294	22.3109	22.4996	22.3396	22.2498	22.3601	22.2711	-0.149556	0.633182	21.8947	22.1923	22.4139	22.2444	22.2745	22.4105	22.3665	22.2921
A2BIM8	Mup18	-0.387902	0.347455	21.0842	20.1656	20.936	20.3554	19.7522	21.4402	21.5304	21.3701	0.506948	0.593356	22.1223	20.5037	21.2171	20.8787	20.9134	20.1756	20.5094	21.0956
A2CG63-2	Arid4b	-0.00725889	0.022827	20.7198	20.7409	20.4211	20.7762	20.7902	20.736	20.6934	20.4673	-0.282088	2.13701	20.0546	20.2289	20.1954	20.2034	20.3127	20.4591	20.438	20.6008
A2RSJ4	Bltp3b	0.19781	1.0389	20.3238	20.0434	20.1938	20.0129	20.0768	20.0347	19.7857	19.8854	-0.046618	0.0918018	20.1086	19.9622	20.3398	20.2199	19.8631	20.1507	20.6623	20.1409
A2RSY6-2	Trmt1l	0.136685	0.308988	19.6611	20.2335	19.7741	19.5181	19.506	19.545	19.9622	19.6269	-0.277983	0.507372	18.9793	19.2875	20.0675	19.2289	19.8691	19.4684	19.5879	19.7497
A2RT67	Dennd3	0.105479	0.222395	18.0523	18.0515	18.0252	18.42	17.8362	18.3335	17.6687	18.2886	-0.17331	0.474019	18.4567	18.0928	18.0997	18.2964	18.2827	18.3002	18.8294	18.2266
A2RTL5	Rsrc2	-0.30419	0.468929	19.0599	20.1531	19.4184	19.2876	19.2635	19.9448	19.9439	19.9835	-0.673113	1.85141	19.1578	18.9127	18.724	19.0599	19.3045	20.1027	19.4689	19.6708
A3KGB4	Tbc1d8b	0.116385	0.221298	19.7902	20.0276	19.7752	19.3357	19.9885	19.6603	19.5735	19.2407	-0.214463	0.588363	19.4219	19.3838	19.5608	19.5975	19.9958	19.2371	19.8219	19.7672
A3KGF9	Ccdc9b	0.192191	0.239048	20.2788	21.5394	21.033	21.0763	21.3486	20.4638	20.6001	20.7462	-0.168831	0.905798	21.0004	21.0614	21.1312	20.9011	21.2206	21.4089	21.0922	21.0477
A3KGS3-2	Ralgapa2	0.0516701	0.102731	15.7406	15.3789	15.8593	15.9747	15.6689	15.8725	15.3182	15.8873	-0.121548	0.470875	15.8016	15.4922	15.4619	15.6673	15.7338	15.503	15.9195	15.7529
A3KGV1-2	Odf2	0.0808902	0.245636	19.5899	19.7767	19.7707	19.7718	19.8249	19.641	19.8274	19.2922	-0.0614071	0.280495	19.8177	19.5056	19.7735	19.8679	19.8231	19.681	19.8644	19.8418
A3KMP2-2	Ttc38	0.340179	0.78613	21.6537	20.7145	21.1969	21.2108	20.9382	20.7494	21.0779	20.6497	0.682136	2.42646	20.5635	20.8697	21.1972	20.7892	19.9699	20.2743	20.2569	20.19
A4UUI3-2	Gbp4	0.269419	0.168568	16.0095	17.2734	16.626	16.8722	17.1669	14.7655	16.7853	16.9857	-0.167213	0.373068	17.1853	17.3388	17.3475	16.9534	16.8712	17.6039	17.4351	17.5837
A6H584	Col6a5	0.137903	0.38121	22.0747	22.1108	22.3618	22.7269	22.0932	22.1047	22.2817	22.243	0.109353	0.302969	22.1417	22.0253	22.5521	21.9696	21.8775	22.119	22.2322	22.0226
A6H5Z3	Exoc6b	-0.124455	0.287738	18.4524	18.5318	18.7955	18.2306	19.0095	18.3821	18.4854	18.6312	0.137003	0.700482	18.7822	19.0558	18.8801	18.9006	18.9425	18.5917	18.8325	18.7039
A6H611	Mipep	0.391979	0.503514	18.6975	18.7142	18.6404	17.7126	17.3624	18.0074	18.6077	18.2193	0.742102	0.425352	16.9448	18.2776	17.8897	18.1314	17.7751	18.1081	17.4281	14.9638
A6H619-2	Phrf1	0.192332	0.470605	19.8049	19.7746	20.2558	20.505	19.7573	19.995	19.8924	19.9262	-0.273165	0.572468	20.1428	19.9463	19.3468	20.1242	19.857	20.2927	20.42	20.0831
A6H6A9	Rabgap1l	-0.297973	1.33264	21.4984	21.0768	21.4854	21.1353	21.5333	21.6259	21.5298	21.6986	-0.13275	0.394913	21.5274	21.0618	21.2149	21.6086	21.444	21.5592	21.3061	21.6344
A6H6A9-3	Rabgap1l	0.0100927	0.0188117	19.499	19.0137	19.5173	19.0467	19.4682	19.3145	19.3356	18.918	-0.126121	0.192626	19.262	18.9908	18.3324	19.252	19.2239	18.6821	19.2801	19.1557
A6H6E2	Mmrn2	-0.127234	0.308941	20.1664	19.8967	20.0389	20.0482	20.3999	20.3128	20.2683	19.6782	0.0542893	0.0585309	20.398	19.9756	20.5102	20.0106	19.9268	20.3212	19.5131	20.9162
A6H8H2-2	Dennd4c	0.165179	1.73088	23.3962	23.3872	23.528	23.418	23.1916	23.2065	23.3185	23.3522	-0.270288	1.98716	23.0912	23.1295	22.9852	23.2266	23.287	23.2903	23.4329	23.5036
A6X935-2	Itih4	0.252974	0.744613	22.659	23.1761	22.8597	23.1775	22.5246	22.5813	22.7498	23.0048	-0.260105	0.306718	25.6145	24.4733	24.7091	24.6967	25.2622	25.0293	24.5161	25.7265
A7L9Z8	Atp2c2	-1.02	1.67344	16.2935	17.629	16.9379	16.4162	18.0344	17.6197	17.6202	18.0822	-0.40849	2.7334	17.3408	17.3947	17.2271	17.0725	17.7516	17.624	17.6673	17.6262
A8C756	Thada	0.175873	0.373859	19.4787	19.7412	19.1334	19.1074	19.4794	19.2707	18.8197	19.1874	0.215783	0.912785	19.4114	19.743	19.6324	19.7674	19.5598	19.1734	19.4224	19.5354
B0V2N1-2	Ptprs	-0.906969	0.803405	17.9831	16.3264	15.9805	15.5663	17.6289	17.4305	17.5958	16.829	-0.224738	0.068612	15.2306	14.7179	18.5872	17.4688	17.5779	15.2146	18.2971	15.8139
B1AR13	Cisd3	0.143583	0.193673	23.4915	22.9056	22.9654	22.5272	22.261	22.9358	23.2936	22.825	0.484495	1.83115	22.7108	23.0327	22.8858	22.8907	22.7069	22.2201	22.4959	22.1591
B1ARD6	Slfn9	0.034616	0.0626993	19.7035	20.1475	19.7953	19.9461	20.2843	19.8218	19.8941	19.4537	0.18622	0.484324	19.5823	19.4225	19.4715	19.4195	18.9062	19.6638	19.4672	19.1136
B1AVH7	Tbc1d2	-0.0915809	0.2018	22.3306	22.545	23.0792	22.9065	22.9411	22.8202	22.811	22.6553	-0.389904	1.14896	22.6045	22.2722	22.7958	22.3479	22.5527	23.0777	23.1221	22.8275
B1AVY7	Kif16b	-0.022325	0.0320637	18.1683	17.8333	17.3414	18.4446	18.0568	17.8993	17.9426	17.9782	0.137138	0.389686	17.7319	17.5249	18.1688	18.0016	17.7159	17.5919	17.6965	17.8744
B1AVZ0	Uprt	-0.335885	1.04799	20.7026	20.4298	21.0581	20.6846	20.7504	21.2119	21.0923	21.1642	-0.177276	0.395422	20.6342	21.0766	20.6712	21.2101	20.9131	20.7844	21.2842	21.3196
B1AWL2	Znf462	-0.508097	1.79386	14.8297	15.2717	15.4886	15.2771	15.7623	15.5882	15.6598	15.8892	0.108881	0.406509	15.6884	15.7857	15.4974	15.9164	15.8457	15.5168	15.5193	15.5704
B1AY10	Nfx1	0.146587	0.261538	20.2124	20.5642	20.3476	19.9443	20.2798	20.2639	20.3825	19.5559	-0.463643	1.80331	19.411	19.8226	19.6929	19.7266	20.1948	20.4001	19.9367	19.976
B1AY13	Usp24	0.0304165	0.104067	21.0656	21.3791	21.1547	21.429	21.2634	21.0512	21.2432	21.3489	-0.051537	0.249715	21.0332	20.8599	21.1167	20.806	20.9905	21.1279	20.9364	20.9671
B1AZA5	Tmem245	0.612634	2.05406	20.5396	20.892	20.7888	21.0712	20.4538	20.3641	20.0131	20.0102	0.134714	0.225748	20.223	19.8176	20.532	20.5335	19.7302	20.4191	19.9968	20.4211
B1AZI6	Thoc2	-0.156642	0.476704	21.7186	21.7457	21.6776	22.2874	22.0362	21.9143	22.0077	22.0978	-0.186684	0.820797	21.9833	21.8803	21.9938	21.8126	22.0501	22.2501	22.2858	21.8307
B2B9E1	Triqk	-0.302383	1.18546	22.9211	23.0453	23.1175	22.5256	23.1613	23.2296	23.2624	23.1658	-0.435524	1.95076	23.1072	22.8088	22.9638	22.8673	23.4088	23.584	23.0957	23.4007
B2RPV6	Mmrn1	-0.0455418	0.100315	19.0757	18.6569	19.2064	19.3659	19.0502	19.3037	19.1443	18.9888	0.19474	0.309695	19.4865	18.9945	18.9004	18.9261	19.1406	18.8726	18.2495	19.2657
B2RQC6	Cad	-0.143187	0.404385	22.9051	23.3427	22.8368	22.6766	23.2255	23.0346	23.1413	22.9326	0.0141077	0.054204	22.8769	22.9846	22.7937	22.9167	22.7279	23.0577	22.9799	22.7499
B2RQE8	Arhgap42	-0.689956	0.398996	17.3818	17.4493	14.5852	17.7091	17.6733	16.9424	17.4494	17.8202	-0.11507	0.162373	16.8974	17.6167	17.8722	17.7494	17.3374	17.4907	17.6732	18.0947
B2RR83	Ythdc2	0.319451	2.61796	21.2501	21.1376	21.222	21.1279	21.0153	20.7575	20.8786	20.8084	-0.0270267	0.0823589	20.9485	21.2005	20.7787	20.7693	20.8985	20.9827	20.816	21.1079
B2RRE7	Otud4	0.060113	0.198426	20.9795	21.0263	21.3171	21.4465	21.0979	21.2099	21.1833	21.0378	-0.353004	2.09869	21.0163	21.0748	20.829	21.027	21.2779	21.3263	21.5451	21.2097
B2RSH2	Gnai1	-0.157646	0.243915	20.0931	19.9212	19.1685	19.5784	19.9527	19.6806	20.2576	19.5009	0.110347	0.123082	20.435	19.1085	20.4798	20.0919	19.7852	19.9941	20.1755	19.719
B2RWS6	Ep300	-0.0650601	0.223214	18.3321	18.561	18.2678	18.4706	18.5963	18.646	18.4302	18.2192	0.0931764	0.179385	18.7506	18.9894	18.3818	18.5559	18.3277	18.9145	18.2999	18.7629
B2RX12-2	Abcc3	0.309869	0.915055	24.4079	24.0264	24.4587	24.5596	23.7568	23.9939	24.0954	24.367	-0.0627155	0.165392	23.8468	24.3487	24.1114	23.9462	24.341	24.137	23.8699	24.1562
B2RX14	Tut4	0.0774999	0.192572	20.1719	20.4008	19.8017	20.3979	19.9636	20.1154	20.0746	20.3086	-0.229558	0.78287	19.857	20.1659	19.8976	20.1038	20.3158	19.9121	20.504	20.2108
B2RXC1	Trappc11	-0.0726433	0.243863	18.741	19.0057	18.5993	18.9403	18.7741	18.7478	19.011	19.0439	0.628586	0.46478	18.9621	18.9894	18.9443	18.7456	19.2798	18.528	16.5183	18.801
B2RXR6	Ankrd44	0.0482368	0.0969135	20.3884	20.6076	20.3601	19.9191	19.9498	20.4609	20.3543	20.3173	-0.505147	1.37447	19.8775	20.3708	20.1004	20.4815	20.4114	20.7415	20.6123	21.0856
B2RXS4	Plxnb2	0.028583	0.159572	24.0501	23.7439	23.8489	23.8815	23.7923	23.8611	23.9198	23.837	-0.0627332	0.184837	23.9427	24.0249	23.9921	23.8688	24.0493	23.6487	24.2113	24.1701
B2RY04	Dock5	-0.0220098	0.0845923	19.4753	19.8033	19.7004	19.843	19.7197	19.6415	19.6935	19.8555	-0.539331	1.61148	19.5599	19.417	19.0676	19.51	19.5137	20.1234	19.9669	20.1079
B2RY56	Rbm25	-0.120845	0.52356	22.5962	22.9323	22.9041	23.0973	23.041	23.0296	22.9902	22.9524	-0.192339	1.12094	22.9457	22.7514	22.737	22.7188	22.7836	23.0611	22.965	23.1125
B8JK39	Itga9	-0.088635	0.328843	22.1456	21.9697	22.0765	22.3335	22.4616	22.2102	22.1375	22.0705	0.170594	0.468031	22.0896	21.8563	22.2671	21.948	22.0574	21.7119	21.564	22.1452
B8ZXI1-2	Qtrt2	0.323627	0.671147	18.4683	18.4054	18.4588	19.251	18.3614	17.9923	18.5183	18.417	1.17949	0.929457	18.1742	18.6668	18.741	18.6703	17.961	18.866	16.627	16.0804
B9EJ80	Pdzd8	0.00201368	0.00466657	21.3958	20.815	21.0039	21.1115	20.9173	21.1646	20.9834	21.2529	0.0238471	0.0417526	20.4562	20.6108	21.0808	21.0586	21.0262	20.6146	20.9371	20.5332
B9EJ86	Osbpl8	0.040988	0.0414212	21.8524	21.5913	21.8537	21.5761	22.0052	22.2601	21.7147	20.7295	-0.308426	0.5431	21.5286	21.3835	21.769	21.3423	21.5362	21.9591	21.3262	22.4355
B9EKI3	Tmf1	-0.138962	0.306595	22.9737	23.127	23.2031	22.4717	23.2598	23.0663	23.1863	22.8191	-0.0103617	0.0259585	22.8854	23.1265	22.5862	23.1248	23.0434	22.9001	22.9911	22.8298
C0HKD8	Mfap1a	0.020113	0.0665614	23.4248	23.3932	23.418	23.4374	23.4166	23.6662	23.3663	23.1438	-0.383815	1.93485	22.7322	23.08	23.0599	23.0272	23.2411	23.4869	23.2359	23.4706
C0HKE1	H2ac4	0.126112	0.0988042	29.1633	29.9463	30.607	29.725	30.3849	28.9683	29.2721	30.3118	0.381631	0.334843	30.3903	31.9962	29.836	31.2296	30.3445	30.2885	30.7731	30.5195
D3YWJ0	Nuggc	2.7436	0.887714	16.0439	10.3398	15.3943	10.5341	10.1413	10.4429	9.63819	11.1153	-2.38664	0.857495	10.1668	10.2794	10.5295	10.8508	10.4136	15.7835	10.5235	14.6523
D3YX43	Vsig10	0.797354	0.439438	13.367	16.7803	13.6547	15.1533	13.5937	14.1701	13.6023	14.3997	0.645698	0.25637	16.1027	16.6247	16.9409	13.6733	13.5516	16.6687	14.4697	16.0687
D3YXJ0-2	Dgkh	0.223838	0.234754	15.4718	16.4041	14.9463	15.1459	15.7941	14.9199	15.4222	14.9366	-0.134762	0.140088	16.0442	14.5445	15.0798	15.5469	15.9128	15.0999	15.4471	15.2946
D3YXK2	Safb	0.109191	0.692056	24.959	25.2171	25.1458	25.2128	25.1348	25.0622	24.98	24.921	-0.195064	1.03285	24.8755	25.0156	24.8351	24.7998	24.856	25.2728	25.082	25.0955
D3YZP9	Ccdc6	-0.0323811	0.0705672	24.1645	24.0887	24.5891	24.7232	24.3104	24.5443	24.3801	24.4602	-0.112234	0.648614	24.3711	24.3029	24.3517	24.1289	24.3223	24.4591	24.2766	24.5456
D3Z6Q9	Bin2	0.109623	0.561606	21.9327	21.7136	21.9962	21.8865	21.7733	21.9504	21.7475	21.6194	-0.436103	1.20918	22.6085	21.8444	21.9166	21.9166	22.4248	22.4106	22.5136	22.6815
D3Z7P3	Gls	0.0281944	0.0453119	20.5241	19.9238	20.1296	19.5036	19.8778	19.9764	20.0269	20.0872	0.132596	0.25284	20.2316	20.2823	20.3471	20.143	20.711	19.739	19.9391	20.0845
D3Z7P3-2	Gls	0.603743	1.01879	16.3478	17.0233	16.7317	16.3351	15.5319	16.5706	15.6106	16.3098	-0.47876	0.287177	16.8387	14.6564	17.5291	15.5709	16.1333	17.3414	16.3398	16.6957
E2JF22	Piezo1	-0.27241	0.493447	20.2353	20.398	20.5825	19.4688	20.6157	20.4199	20.4014	20.3371	-0.231275	0.353173	20.8346	19.6991	20.1782	20.167	20.0478	20.7018	20.7051	20.3492
E9PUQ8	Dgkd	-0.320319	0.245504	19.6173	17.2406	18.3277	19.1992	18.8388	19.1027	18.7716	18.953	-0.548757	0.270621	18.6171	15.6229	19.004	19.1335	18.7816	18.3555	18.7277	18.7078
E9PV24	Fga	0.0253534	0.168135	26.1165	26.2774	26.2208	26.2519	26.0816	26.1562	26.2313	26.2961	0.00836611	0.00491464	28.944	27.337	27.8796	27.5327	27.2235	27.9611	27.3272	29.1481
E9PVA8	Gcn1	0.0026207	0.00896133	22.7173	22.5486	22.5261	22.4324	22.5816	22.5377	22.7376	22.3571	0.307936	1.6947	22.6816	22.4576	22.6729	22.6419	22.4773	22.1272	22.4117	22.2059
E9PVB5-2	Ttc17	-0.100845	0.0318322	19.138	19.1593	15.4422	17.5566	19.0035	17.9896	18.6168	16.0896	0.0853384	0.0223453	16.7821	18.4045	18.7824	15.6249	14.6571	18.9322	19.1842	16.479
E9PVX6	Mki67	0.130945	0.35534	23.3226	23.5828	23.3962	23.2463	23.5438	23.2924	23.3215	22.8663	-0.134296	0.206101	22.6337	22.9447	22.4441	22.8893	22.2996	23.4197	22.9447	22.7849
E9PXF8-2	Sbf2	-0.0974569	0.196641	18.5876	19.4564	18.9292	19.142	19.0405	19.3296	19.0304	19.1045	-0.302397	0.686801	19.2483	18.3813	18.9575	19.2088	19.2064	19.3704	19.0619	19.3668
E9PYH6	Setd1a	0.0178452	0.0499594	21.397	21.2344	21.5184	21.4964	21.5674	21.4964	21.4272	21.0837	-0.348575	0.927002	21.1519	21.7467	21.0883	21.2313	21.3301	21.8995	21.6791	21.7039
E9PYK3	Parp4	0.154121	0.403467	23.3121	22.8668	23.5663	23.3989	22.8999	23.199	23.2165	23.2122	0.251985	0.796902	23.1199	23.2206	23.1731	23.4308	23.2316	22.7681	23.2251	22.7117
E9PYL2	Prr12	0.105803	0.42973	19.9689	19.907	20.1793	20.0829	19.8177	20.1913	19.9147	19.7912	-0.229609	0.450132	20.2747	20.164	19.9671	19.4748	19.935	20.5354	20.349	19.9796
E9PZJ8	Ascc3	0.126896	0.407455	21.0809	21.0164	21.319	20.8316	20.9144	21.1022	21.0433	20.6804	-0.124438	0.360253	20.7879	21.2269	20.8145	21.1159	21.3978	20.9212	21.0784	21.0456
E9PZM4	Chd2	0.252957	0.720043	21.2451	21.1821	21.532	21.3268	21.3107	20.9317	21.3323	20.6996	-0.319613	0.877794	20.5923	21.2285	20.5896	20.9664	21.3487	21.2402	20.8922	21.1742
E9Q0S6	Tns1	-0.0362182	0.0913665	26.1521	26.1764	26.1449	26.6557	26.4816	26.1376	26.2818	26.373	0.211565	0.512316	26.2606	25.8176	26.5701	26.3215	26.1629	25.7589	25.9662	26.2354
E9Q137	Tex264	-0.110544	0.27548	25.1189	24.9285	25.4689	25.4933	25.2699	25.6408	25.2812	25.2599	-0.38938	2.09316	24.8874	24.886	24.8108	24.9703	25.2312	25.3697	25.0367	25.4744
E9Q1P8	Irf2bp2	-0.495106	1.56236	22.2199	21.6011	21.6523	22.1391	22.3118	22.3787	22.5664	22.3359	-0.338578	0.568284	22.0339	22.4411	21.4201	21.8448	22.0139	22.0218	22.7862	22.2723
E9Q236-2	Abcc4	-0.256737	1.76912	19.8188	20.0579	20.0763	20.1368	20.3021	20.3119	20.3291	20.1736	-0.27044	1.19979	19.9513	19.8625	20.0583	19.8636	20.4385	20.2933	19.9231	20.1624
E9Q2M9	Wdfy4	0.0359073	0.100514	19.8653	19.5286	19.7935	19.7875	19.909	19.5078	19.8811	19.5335	-0.252761	1.18126	19.7643	19.8037	19.8986	19.6756	19.928	19.8508	20.0553	20.3191
E9Q309	Cep350	0.0849757	0.441845	16.7529	16.9554	17.0553	16.895	16.9093	16.8771	16.8762	16.6561	-0.173633	0.33304	16.7903	16.2801	16.8045	16.7609	16.3882	16.7331	16.9537	17.2554
E9Q394-2	Akap13	0.0560203	0.256415	22.1459	22.304	22.5084	22.4336	22.3815	22.2014	22.3366	22.2483	-0.291164	1.93191	22.2026	22.4606	22.2628	22.1718	22.5068	22.4742	22.586	22.6954
E9Q3L2	Pi4ka	-0.0391207	0.147324	21.5996	21.249	21.3952	21.5677	21.3153	21.522	21.5521	21.5784	0.199745	1.28517	21.8042	21.7011	21.5993	21.6001	21.6613	21.4095	21.4784	21.3565
E9Q401	Ryr2	-0.283316	0.134522	17.093	14.5635	14.0637	16.4279	15.9254	16.5357	15.8483	14.972	0.317342	0.19157	15.9646	17.5983	16.7397	16.3581	16.4853	17.466	16.6059	14.8341
E9Q414	Apob	-0.0556836	0.139824	19.9448	19.5646	20.1082	19.6254	20.0404	19.6751	19.8266	19.9237	0.0626082	0.058138	21.9539	20.4889	20.8121	20.6007	20.696	21.056	20.5334	21.3198
E9Q4F7	Ankrd11	0.147215	0.370119	20.6037	20.6314	20.994	21.3072	20.8395	20.6984	20.7751	20.6344	-0.0352035	0.0890761	20.5089	20.714	20.5041	20.2736	20.7111	20.7462	20.33	20.3539
E9Q4N7	Arid1b	-0.184728	1.12463	22.2709	22.4226	22.4687	22.4917	22.7906	22.6136	22.5027	22.486	-0.282508	2.87501	22.3438	22.3317	22.2304	22.3404	22.5617	22.4988	22.6965	22.6193
E9Q4P1	Wdfy1	-2.04981	1.31347	15.916	16.3274	14.7291	18.3519	17.3992	18.3732	18.8433	18.908	-2.38555	2.73022	14.8906	15.5664	16.1603	16.7799	17.6483	18.2998	18.4712	18.5202
E9Q4Z2	Acacb	0.00835133	0.0225874	23.3064	23.3031	22.9258	23.1034	22.9433	23.3641	23.181	23.117	-0.163754	0.587859	23.0943	22.7316	23.0102	22.8802	23.1665	23.3188	22.821	23.065
E9Q555	Rnf213	0.00567532	0.0312175	21.7164	21.649	21.5677	21.711	21.6369	21.5946	21.8075	21.5824	0.217669	1.03123	21.978	21.883	22.0623	21.9151	21.8169	21.8161	21.893	21.4417
E9Q557	Dsp	0.160574	0.896076	24.7115	24.7417	24.8163	24.9942	24.8447	24.5958	24.554	24.627	-0.215617	0.843219	24.5771	24.8709	24.6744	24.5729	24.782	24.8775	25.194	24.7043
E9Q5C9-2	Nolc1	0.0851479	0.141397	21.017	21.1362	21.3629	21.3123	21.3834	21.3391	21.2823	20.483	-0.542049	2.36457	20.5586	20.4229	20.8008	20.5078	20.8638	21.2976	21.1352	21.1618
E9Q5F9-2	Setd2	0.219862	0.508996	20.5747	20.9316	21.0054	20.8782	20.7119	20.9435	20.725	20.13	0.0857701	0.274403	20.8903	20.6385	20.7243	20.4885	20.3159	20.7354	20.7291	20.6183
E9Q5G3	Kif23	-0.118279	0.208313	18.4473	18.9309	18.3574	18.5202	19.1295	18.3859	18.3627	18.8507	-0.206828	0.51976	18.2751	18.4254	17.7916	18.3698	18.3383	18.4527	18.1822	18.716
E9Q5K9	Ythdc1	0.0881219	0.114179	22.4212	21.8066	22.4827	22.8153	22.6048	22.3979	22.446	21.7247	-0.523643	2.71328	21.8823	21.981	21.6823	21.7379	22.3292	22.5486	22.2025	22.2978
E9Q634	Myo1e	0.0297918	0.0768564	22.2703	22.5766	22.3183	22.6237	22.6838	22.4762	22.3259	22.1839	-0.150535	0.99051	22.4919	22.4052	22.3044	22.4634	22.4645	22.7481	22.4717	22.5828
E9Q649	Gcnt4	-1.06746	2.55705	15.5091	15.3028	15.6808	15.8678	16.7136	16.2599	16.528	17.1289	0.135534	0.106927	17.3435	15.8112	15.9647	16.7933	15.8528	16.3502	17.1807	15.9869
E9Q6B2	Ccdc85c	-0.0543151	0.129503	18.8234	18.6129	18.9613	19.1078	18.8825	19.1282	18.6187	19.0933	-0.116707	0.259043	19.0346	19.0182	18.5401	18.6889	18.9175	18.56	19.0762	19.195
E9Q6J5-2	Bod1l	0.186188	0.372138	20.86	20.7774	20.4948	20.7391	20.6059	20.8981	20.6689	19.9536	-0.340729	1.55296	20.5258	20.475	20.3101	20.3249	20.4406	20.8246	20.9134	20.8201
E9Q735	Ube4a	0.267458	0.978797	22.596	22.7025	23.0242	23.1623	22.6352	22.6545	22.4718	22.6538	-0.236879	1.55651	22.5186	22.6712	22.4684	22.7082	22.664	22.8317	22.919	22.8993
E9Q784	Zc3h13	0.209238	1.02339	21.8652	21.8024	21.8508	21.9409	21.622	21.9486	21.5661	21.4857	-0.167194	0.562022	21.6719	21.7205	21.3725	21.6466	21.6253	22.0769	21.8111	21.567
E9Q7D5	Arhgef5	0.130463	0.96456	21.8592	21.7869	21.9622	21.7247	21.661	21.7897	21.7695	21.5909	-0.0961075	0.35189	21.5781	21.987	21.9066	21.7646	21.8546	21.9861	21.7172	22.0628
E9Q7E2	Arid2	-0.335778	1.14775	17.999	18.3745	18.1442	18.1393	18.5023	18.1257	18.6727	18.6995	-0.281305	0.487443	18.4319	18.0017	18.5116	17.708	18.2438	18.9012	18.5618	18.0717
E9Q7G0	Numa1	-0.175972	0.712339	23.7322	23.8112	23.8098	23.7124	24.1359	23.7133	23.7662	24.1541	-0.0431747	0.113042	23.5866	24.0583	23.6421	23.8705	23.8654	23.7601	24.0668	23.6378
E9Q7P9	Cdhr2	0.0246811	0.0223363	24.0181	23.5939	24.5664	25.2827	24.0846	24.5234	24.3449	24.4096	-0.462025	1.85008	23.9845	24.2291	24.1903	23.8806	24.5766	24.4815	24.281	24.7935
E9Q8D0	Dnajc21	0.0726767	0.0666596	16.9512	17.4397	18.0112	17.6537	17.892	17.7487	17.6259	16.4985	-0.379892	0.80697	17.0688	17.1364	16.5171	17.2508	17.1541	17.7972	17.0582	17.4832
E9Q8I9-2	Fry	-0.235833	0.534229	20.8307	20.6824	20.1905	20.0876	20.4412	20.7615	20.6544	20.8775	-0.205183	0.492055	20.7897	20.7833	20.243	20.8213	20.8793	21.2159	20.6059	20.7569
E9Q912-2	Rap1gds1	0.566963	0.792983	15.5825	15.8406	14.9784	16.2964	14.5301	15.4585	14.9758	15.4658	-0.257133	0.322157	15.2211	15.5279	15.1286	14.9702	15.6061	15.2507	14.7548	16.2647
E9QAM5	Helz2	0.0938468	0.223336	20.7794	20.7044	20.4479	20.7106	20.7197	20.8349	20.5722	20.1401	-0.148867	0.492868	20.5133	20.0924	20.6371	20.6776	20.6596	20.6232	20.5408	20.6923
E9QAT4-2	Sec16a	0.0353332	0.154699	23.2166	23.0495	23.1188	23.4236	23.0926	23.1336	23.2216	23.2193	-0.320999	1.24399	23.3277	23.0495	23.0527	23.2383	23.1467	23.6694	23.6116	23.5245
F2Z472-2	Svs3a	-0.246241	0.2506	17.2997	17.3367	18.0887	17.8281	16.9901	18.5046	18.3833	17.6602	0.579704	0.903641	17.6805	16.8704	17.8368	17.9692	16.6946	16.8976	16.8137	17.6321
F6ZDS4	Tpr	-0.318939	2.26038	22.5186	22.551	22.5002	22.768	23.0007	22.9496	22.8293	22.8339	-0.298267	1.93316	22.6339	22.663	22.4967	22.4574	22.911	22.9353	22.935	22.6628
F7BJB9	Morc3	0.610828	0.405811	12.9028	15.245	12.4331	12.6101	12.652	12.8416	12.8316	12.4226	2.44109	1.33512	15.6277	17.4084	16.2897	12.8508	12.9548	13.2937	12.9309	13.2328
F8VPQ2	Arid4a	0.154492	0.279033	19.94	19.8668	20.208	20.5221	20.4025	19.5556	20.0458	19.915	0.163256	0.366304	20.0041	20.3018	20.1815	19.8258	19.8736	20.3811	19.7676	19.638
F8VPU2	Farp1	-0.144403	0.674284	20.6892	20.9202	21.062	21.0072	21.1442	21.1248	20.8774	21.1099	-0.00422335	0.00692767	21.1775	21.0935	21.0175	20.8305	20.9624	20.5236	21.3216	21.3283
F8VQB6	Myo10	-0.113633	0.427739	19.4066	19.9078	19.4916	19.6095	19.8057	19.6186	19.6676	19.7782	-0.292754	0.560137	19.5038	19.3012	18.9466	19.7067	19.2849	19.8747	20.0519	19.4178
G3X8U3	QNG1	0.201133	0.303716	22.2187	21.5045	21.5719	21.2012	21.3544	21.4855	21.8565	20.9953	0.31911	1.10892	21.3893	21.759	21.6747	21.3481	20.9963	21.1243	21.2641	21.51
G3X939	Slc9a3	-0.471151	1.74932	21.9194	22.458	22.3348	21.9711	22.7494	22.739	22.5518	22.5276	-0.178373	0.199011	21.9428	22.7102	21.907	22.3716	23.2306	22.4625	22.0608	21.8912
G3X9J0	Sipa1l3	-0.0565157	0.21752	20.9739	21.3465	20.9752	21.2849	21.2457	21.1325	21.1687	21.2597	0.0979548	0.624326	21.3021	21.2811	21.0945	21.2894	21.0986	21.0504	21.3063	21.1201
G3X9K3	Arfgef1	-0.138404	1.0021	23.924	23.8522	23.775	24.0804	24.0931	23.9782	24.0193	24.0947	-0.175375	0.810278	23.7089	23.715	23.3762	23.848	23.8278	23.9121	23.7332	23.8765
G3X9Z4	Pcf11	-0.0893483	0.204417	19.5896	19.0333	19.5343	19.7647	19.7575	19.3989	19.5509	19.572	-0.51191	1.16104	18.793	19.1076	19.0174	19.4915	19.3835	19.9662	19.8732	19.2341
G5E829	Atp2b1	0.156549	0.283316	24.9816	24.8723	25.4703	25.715	24.9156	25.0594	25.0072	25.4308	-0.0386848	0.144818	25.4162	25.2733	25.3414	25.2418	25.6263	25.2764	25.1957	25.3289
G5E870	Trip12	0.253259	0.887014	21.7772	21.3928	21.8033	21.6065	21.5525	21.5569	21.3626	21.0948	-0.500361	1.20699	21.0277	21.2784	21.1734	20.7066	21.4037	21.8721	21.1057	21.806
G5E897	Poglut3	0.182014	0.331853	21.4693	21.1807	20.8656	20.7511	20.8211	20.7022	21.377	20.6382	0.164253	0.37502	21.5303	21.482	21.1564	20.9042	21.0747	20.7792	21.2212	21.3407
G5E8K5-3	Ank3	0.0625744	0.264857	22.0293	22.141	22.1531	22.4217	22.2381	22.0269	22.176	22.0537	-0.105783	0.263034	21.9413	21.9013	21.9501	22.0957	22.2509	22.169	21.6046	22.287
G5E8P0	Tubgcp6	0.244347	0.326971	21.4265	22.3794	22.6827	22.5214	21.6664	22.2437	21.8643	22.2581	-0.13055	0.160937	22.9269	22.2407	22.1381	22.0752	22.5031	21.7846	22.8596	22.7558
G5E8P1	Brd1	-0.0112181	0.0252522	20.7537	20.943	21.1897	21.1326	21.2206	21.1288	20.6924	21.022	-0.533161	1.54409	20.4039	20.7397	20.7671	20.8285	20.791	21.4083	21.164	21.5086
G5E8Q8	Adgrf5	-0.0695188	0.0443567	16.2167	14.566	16.3523	17.0729	15.9748	16.3601	15.819	16.3321	0.186215	0.328676	16.5998	17.2644	16.4001	17.0021	16.9688	16.2882	16.5605	16.7041
G5E8V9	Arfip1	-0.0998487	0.3122	24.2058	24.2448	24.0802	23.7585	24.3055	23.9954	24.2999	24.0879	-0.0224395	0.0794102	24.0263	23.7905	23.9297	24.1369	24.1185	24.0076	24.0539	23.7933
O08528	Hk2	-0.0269265	0.103286	24.0657	24.4148	24.14	24.0918	24.3165	24.1176	24.114	24.272	-0.303723	1.7543	24.7059	24.6519	24.3788	24.6394	25.0346	24.9547	24.7921	24.8094
O08529	Capn2	-0.0528107	0.262732	25.5692	25.4612	25.3219	25.4364	25.5955	25.3972	25.6286	25.3787	-0.0195546	0.0483645	25.5641	25.268	25.6608	25.6305	25.6046	25.5662	25.2531	25.7778
O08532-2	Cacna2d1	0.182135	0.546964	24.825	24.8791	25.2534	25.3538	24.9211	24.9917	24.662	25.0079	-0.226136	0.559037	25.4013	24.9688	25.2065	25.2558	25.6165	25.257	25.067	25.7964
O08532-4	Cacna2d1	-0.236354	0.305276	18.8002	19.813	18.3868	19.2587	19.2766	19.2537	19.0731	19.6006	-0.335879	0.740307	19.8793	18.8525	19.4675	19.169	19.7355	19.6295	19.7577	19.5892
O08539	Bin1	0.227678	0.420124	19.0317	19.5483	19.7522	18.8111	18.7703	19.1211	19.1216	19.2196	0.0595365	0.0638569	19.9159	19.4087	18.8635	19.4554	20.0581	19.2502	18.866	19.2309
O08543	Efna5	0.413022	1.02946	20.2469	19.9711	19.6419	19.6726	19.1103	19.736	19.3317	19.7023	-0.284618	0.29351	19.7134	18.9505	20.1846	19.979	20.0428	20.102	19.1799	20.6412
O08547	Sec22b	-0.26688	0.382246	22.6695	22.3823	21.9889	21.3476	22.3934	22.4444	22.5518	22.0661	0.342854	1.25031	22.0538	22.2438	21.795	22.006	21.658	21.4113	21.9592	21.6988
O08550	Kmt2b	0.385042	1.26819	18.9966	19.4865	19.2213	19.4003	18.8055	19.208	18.9093	18.6417	0.0445719	0.0924484	18.9925	18.9526	18.7406	18.9443	18.8464	19.0585	18.4008	19.146
O08553	Dpysl2	-0.224288	0.976669	26.538	26.7579	26.6506	26.5765	26.7061	26.7427	26.7994	27.172	-0.0373249	0.115833	27.168	26.6332	26.811	26.8773	26.9488	26.7769	26.9461	26.9671
O08573-2	Lgals9	-0.054904	0.0760209	22.2237	22.3863	21.957	21.4925	21.5969	22.2594	22.3702	22.0527	-0.120825	0.189973	22.4887	22.4216	21.7413	22.5087	22.4999	21.9442	22.4485	22.751
O08576-2	Rundc3a	-0.239591	0.60111	17.9625	18.6211	18.0803	18.2088	18.4866	18.7616	18.1676	18.4151	-0.28037	0.472747	18.4228	17.7373	18.3937	18.3755	18.5965	18.8712	17.9016	18.6815
O08579	Emd	0.0955796	0.261716	23.2868	23.5352	22.9913	23.1525	23.2598	23.2309	23.2348	22.858	0.114755	0.278116	23.4206	23.055	23.3357	23.4664	23.5904	23.2401	22.9234	23.0648
O08580	Esrra	-0.118678	0.0765133	15.5073	16.4593	16.3445	17.8468	16.2117	17.1773	16.1532	17.0904	-0.216651	0.112869	14.8498	16.1851	16.5513	15.7439	15.8017	17.475	16.3758	14.5442
O08581	Kcnk1	0.739637	1.85133	15.631	15.7639	14.9408	15.1223	14.5335	14.5121	14.5696	14.8843	-0.589016	0.836746	15.1174	14.3178	15.4709	14.2197	15.1088	15.0278	15.7099	15.6353
O08582	Gtpbp1	-0.182347	0.437192	23.1003	23.8975	23.2618	23.6717	23.7634	23.6475	23.6106	23.6392	-0.170648	1.13616	23.2016	23.3832	23.2571	23.3813	23.4163	23.6677	23.3945	23.4273
O08583	Alyref	-0.140666	0.26232	23.9992	23.8291	23.5543	23.1158	23.6576	23.9828	23.899	23.5216	0.234888	0.562112	23.6154	24.357	23.6149	23.8678	23.4037	23.698	23.813	23.6008
O08585	Clta	-0.343181	0.651865	19.6422	18.9027	18.9969	18.639	19.4582	19.3873	19.6807	19.0273	0.859678	1.59737	19.0789	19.5479	19.1566	19.4438	18.7738	18.1877	18.9984	17.8285
O08586	Pten	0.00979662	0.0159493	21.4713	21.6612	21.993	22.1661	21.6379	22.2187	21.6855	21.7103	-0.728571	1.71651	21.7635	21.3783	21.5612	21.2931	21.6394	22.4581	22.2681	22.5447
O08599-2	Stxbp1	-0.0995321	0.324507	22.0353	21.7983	21.9382	21.6494	22.1891	21.947	21.9795	21.7037	-0.0349159	0.0692176	21.8265	22.0721	21.8355	22.0124	22.3949	21.887	21.5796	22.0248
O08600	Endog	-0.0313869	0.0619679	20.8907	20.7054	20.6071	20.3339	20.4674	21.0587	20.6475	20.489	0.0671887	0.115017	19.9527	20.7684	19.9781	20.4556	20.3577	20.2836	19.9553	20.2893
O08609-3	Mlx	1.09131	1.72864	15.6896	15.4603	16.1707	14.6783	14.744	14.0983	14.2798	14.5114	-0.634838	0.506088	14.8561	14.9727	15.4352	15.3571	15.4808	17.4418	15.1227	15.1151
O08638	Myh11	-0.000925064	0.00163523	32.0838	31.7307	32.3086	32.5743	32.3329	32.0579	32.1129	32.1972	-0.0203242	0.0279592	32.1279	31.5145	32.4974	32.2036	32.2466	31.8879	31.8593	32.4309
O08648-2	Map3k4	0.0738401	0.107837	20.047	20.2369	20.4437	21.1776	20.4145	20.3166	20.333	20.5458	-0.0168505	0.0370689	20.5323	20.5914	20.3608	20.3188	20.8777	20.2142	20.3752	20.4036
O08663	Metap2	0.0271554	0.0564355	22.6953	23.3665	22.7809	23.0304	23.1735	22.8431	22.8515	22.8963	-0.228783	0.730216	22.998	22.9661	22.5825	22.556	22.7958	23.2452	23.054	22.9227
O08664	Bcl7c	-1.56981	0.517721	20.9	15.9394	21.495	21.8829	21.6274	21.7445	21.19	21.9347	-0.243461	0.667753	21.5308	21.9196	22.0208	21.4912	21.9149	21.7021	22.22	22.0993
O08677-2	Kng1	0.291803	0.677411	22.1906	22.5965	22.5722	22.7652	21.9428	22.1798	22.1111	22.7235	-0.046484	0.0500262	24.0422	22.7335	23.0443	22.9924	22.9031	23.3347	23.1377	23.6227
O08688	Capn5	0.183895	0.448919	21.84	22.2378	21.9308	21.3953	21.5177	21.7851	21.6328	21.7327	-0.0431461	0.222319	21.9172	21.8935	21.6903	21.8686	21.9722	21.7951	21.7757	21.9992
O08691	Arg2	0.347243	0.431411	21.4639	20.041	21.3012	20.8243	20.1583	20.7891	20.4321	20.8618	0.139022	0.127575	20.9479	21.7777	20.4724	21.7108	21.768	20.9944	21.0947	20.4957
O08692	Ngp	0.61761	0.741497	18.9717	20.3607	18.7112	19.0859	18.9907	18.6386	18.1781	18.8517	-0.279999	0.197629	20.5816	19.5203	19.7912	19.2898	19.1165	20.2627	19.5814	21.3422
O08709	Prdx6	0.9191	1.28617	26.4778	24.7456	25.7214	26.0657	24.6497	24.8246	25.066	24.7938	0.613244	0.810631	25.1962	25.1186	26.0458	25.7929	25.7392	24.3219	24.9582	24.6811
O08715-4	Akap1	0.0148931	0.042546	21.9809	22.0412	21.6298	21.7376	22.0071	21.8869	21.7601	21.6758	-0.174989	0.568224	21.4403	21.2495	21.4609	21.4018	21.7011	21.7859	21.5926	21.1729
O08716	Fabp9	0.156559	0.142336	17.5589	16.9603	17.4052	17.3529	17.1632	18.0451	17.3249	16.1179	-0.288634	0.597962	16.5802	17.1089	16.7301	16.6953	17.0141	17.4931	16.5552	17.2066
O08734	Bak1	-0.233292	0.0872058	20.0647	19.8908	16.6273	16.8748	18.0764	19.3363	18.5565	18.4215	1.80989	0.901896	19.0776	18.9707	19.2004	18.9728	18.8034	15.6667	19.1857	15.3261
O08736	Casp12	0.168412	0.210502	18.4616	19.0535	17.5791	18.4505	18.3533	18.248	17.9384	18.3315	0.406109	0.720442	19.0079	18.6174	18.6583	18.8836	18.9507	18.4811	17.696	18.415
O08738	Casp6	-0.0537763	0.0894632	22.6724	22.0323	22.3533	22.0223	22.1172	22.4996	22.6651	22.0133	0.070631	0.102484	21.9364	22.4761	21.8549	22.295	22.5552	22.2096	21.9316	21.5835
O08739	Ampd3	-0.221269	0.608585	22.434	22.4982	22.2474	21.9659	22.798	22.4902	22.5491	22.1933	0.0429549	0.0773506	22.1391	22.7012	21.9688	22.4629	22.4713	21.9757	22.218	22.4351
O08749	Dld	-0.176635	0.497096	26.7282	26.8947	26.8764	27.1668	26.9168	26.9969	26.9663	27.4927	0.0129232	0.059675	26.8451	26.8597	27.1535	26.9708	27.0026	26.9429	26.9641	26.8678
O08756	Hsd17b10	-1.00672	0.519611	19.3293	15.7709	18.4671	19.1427	18.5528	18.768	19.3217	20.0943	1.52202	0.816803	19.0774	19.1975	19.3617	19.0668	18.3982	18.843	18.4847	14.8894
O08759-2	Ube3a	-0.0549102	0.0751745	20.8818	20.2467	20.6538	19.9914	20.7365	20.5038	20.7366	20.0165	0.0441413	0.15786	20.556	20.5646	20.5495	20.4575	20.483	20.7757	20.4082	20.284
O08784	Tcof1	-0.13979	0.491154	23.3482	23.6906	23.4203	23.7335	23.8529	23.7711	23.6782	23.4496	-0.375184	0.899787	23.2739	23.6189	22.7109	23.2061	23.3198	23.602	23.7958	23.5929
O08785-2	Clock	-0.0625324	0.0983181	20.0259	20.4404	20.2206	20.9332	20.6801	20.5209	20.5693	20.0999	-0.212054	0.676045	20.2147	19.9112	20.0842	20.0949	20.1103	20.4621	20.002	20.5788
O08788-2	Dctn1	0.037138	0.289484	24.6212	24.6693	24.6363	24.4939	24.5837	24.4598	24.6279	24.6008	0.109427	0.693666	24.5611	24.6592	24.5865	24.6066	24.6544	24.3204	24.5678	24.4332
O08789	Mnt	-0.243183	0.480384	19.5609	20.3684	20.1211	20.2817	20.4039	20.5981	19.9299	20.3729	-0.298211	0.559689	20.5515	20.1594	20.7179	20.492	20.6214	21.0157	20.2417	21.2349
O08795-2	Prkcsh	-0.246507	1.50793	25.841	26.0829	25.7893	25.7862	26.1626	26.0724	26.0046	26.2458	0.0145335	0.0339408	25.9869	26.1358	25.5635	26.1372	25.9459	26.0598	25.9797	25.7799
O08796	Eef2k	-0.318024	1.27651	20.2577	20.8572	20.7232	20.5932	20.8886	20.897	20.8997	21.0181	-0.227859	0.866016	20.9656	20.952	20.9213	20.8194	20.8252	21.4106	21.2756	21.0583
O08807	Prdx4	-0.0165563	0.0312134	22.3326	21.7531	21.775	21.7516	21.9055	21.9844	22.1659	21.6228	0.142696	0.745428	22.0072	21.6998	21.8492	21.7117	21.8335	21.6868	21.5456	21.6312
O08808	Diaph1	-0.200121	0.266567	19.573	19.096	19.2213	19.4039	19.8234	18.6556	19.88	19.7358	0.453006	1.2682	19.7198	20.0776	19.7229	19.8239	19.6083	18.9139	19.6554	19.3547
O08810	Eftud2	-0.584732	1.67147	22.7366	22.9226	22.8998	23.5004	23.5838	23.5007	23.4602	23.8535	-0.165675	0.401254	23.6519	23.2449	23.4505	23.3469	23.2535	23.8823	23.8407	23.3805
O08832	Galnt4	-0.0507183	0.139659	24.3443	24.751	24.5713	24.1969	24.3349	24.6251	24.5493	24.557	-0.0972161	0.31255	24.4455	24.4329	24.2459	24.3846	24.7779	24.3601	24.5511	24.2086
O08842	Gfra2	-0.131017	0.337865	20.9626	20.9722	20.6651	20.9017	21.0721	21.3803	20.6703	20.9029	-0.237001	0.716556	20.8462	20.5571	20.9449	20.7658	21.1471	21.1297	20.601	21.1842
O08856	Ell	-1.00745	0.570423	18.5652	15.3018	18.5477	18.6071	18.6985	18.6763	18.5594	19.1173	-0.374413	0.466654	19.0585	19.2648	18.0177	18.4626	18.4198	19.3566	19.1429	19.3819
O08912	Galnt1	-0.663414	3.14426	20.3189	20.6747	20.5235	20.6739	21.2514	21.2771	21.2895	21.0266	0.0735159	0.167138	20.7614	21.1914	20.9525	21.0524	21.2391	21.0313	20.8286	20.5647
O08914	Faah	0.119511	0.252465	21.6645	21.5622	21.5735	20.9844	21.0284	21.2865	21.4247	21.5668	0.202426	0.509821	20.7346	21.4544	21.0496	21.1675	21.0448	20.7498	21.1117	20.6902
O08915	Aip	0.212245	0.232846	20.4152	19.3283	19.835	19.1318	19.5085	19.6227	19.9076	18.8224	0.510391	1.7306	19.67	19.838	20.0024	19.68	19.1627	18.9668	19.425	19.5944
O08917	Flot1	0.26254	1.07731	20.7481	20.6863	20.8303	20.7822	20.1395	20.562	20.6012	20.6941	-0.0443921	0.170418	20.9284	20.5037	20.8954	20.7791	20.7896	20.7986	20.7863	20.9097
O08919	Numbl	0.622253	0.387423	14.4206	17.1008	15.0275	14.4572	14.2642	13.9837	14.9487	15.3206	0.310381	0.292399	16.0705	13.9897	15.2164	15.2091	14.6303	14.6279	15.1099	14.8761
O08992	Sdcbp	0.00481558	0.0105721	20.8492	20.512	20.2804	20.5568	20.2589	20.6264	20.7135	20.5804	-0.147232	0.198265	20.418	20.6539	20.4676	20.7938	21.4076	20.0498	20.8325	20.6323
O09005	Degs1	0.313766	0.595824	19.3498	19.765	19.1486	19.0263	18.7293	19.5323	19.0358	18.7373	-0.475334	0.665009	19.8437	18.4888	18.9821	19.3906	19.1826	19.5209	19.9261	19.977
O09012-2	Pex5	0.0306144	0.0355121	19.4075	19.0106	18.9194	18.4066	19.3583	18.7063	19.1521	18.4048	0.554835	1.3035	18.782	18.8531	19.3277	19.3082	18.4931	18.6287	18.0505	18.8792
O09044	Snap23	-0.0169234	0.0232784	20.9723	20.7487	20.6789	20.0109	20.7999	20.7326	20.7336	20.2124	-0.0376706	0.0954674	20.8649	20.7827	20.2913	20.7751	20.5602	20.7797	20.6844	20.8401
O09049	Reg3g	0.273126	0.408285	16.2823	15.4749	15.9531	15.2273	15.7015	14.9421	15.54	15.6614	-1.07236	0.898451	15.6402	17.5859	15.8241	17.6297	17.1906	17.736	18.4609	17.5818
O09061	Psmb1	0.400018	1.44104	25.3423	25.4397	25.0635	25.0679	25.024	24.4993	24.9021	24.8879	0.12535	0.443853	25.0186	25.3328	25.2304	25.2071	25.1152	25.0898	25.3024	24.7801
O09101	Pigf	-0.109878	0.233539	17.3792	18.1792	17.9023	17.9114	18.1155	18.0703	17.9059	17.7198	-0.0911751	0.132765	18.2219	17.7562	17.0161	17.5143	17.6157	17.6043	17.8279	17.8252
O09106	Hdac1	0.076345	0.239302	25.3563	25.4473	25.5715	25.929	25.5791	25.512	25.4387	25.4689	-0.0297647	0.193092	25.455	25.5098	25.3507	25.461	25.4038	25.6241	25.4294	25.4383
O09110	Map2k3	-0.157237	0.753291	17.5378	17.7034	17.4694	17.2339	17.6619	17.5587	17.6376	17.7153	-0.144256	0.365077	17.8209	17.4328	17.5106	17.0296	17.658	17.6787	17.4469	17.5875
O09111	Ndufb11	-0.302156	2.32639	24.2086	24.2211	24.3954	24.3599	24.7232	24.6356	24.5126	24.5222	-0.250742	0.42074	24.2561	24.2612	23.6317	24.7218	24.444	24.8738	24.2639	24.292
O09117-2	Sypl1	-0.396651	0.790174	21.0283	21.3201	21.1907	21.5349	21.4308	21.4568	21.4338	22.3391	0.229306	0.931008	21.7288	21.3534	21.5454	21.2952	21.0899	21.2893	21.4496	21.177
O09118	Ntn1	0.0253491	0.0182408	19.1111	17.2817	19.1924	19.0018	18.8517	18.5913	18.7344	18.3082	-0.131313	0.20035	18.4881	18.6301	19.1977	18.6783	19.055	18.4285	18.6682	19.3679
O09126	Sema4d	-0.0317531	0.0443011	16.1485	16.8418	16.3742	16.5897	16.6521	16.2701	16.1332	17.0258	-0.229346	0.123659	16.5193	14.5885	17.2002	16.2911	16.6786	15.6508	15.7669	17.4203
O09131	Gsto1	0.136162	0.160734	25.8101	25.0212	24.8814	24.5173	24.4144	25.0365	25.2538	24.9805	0.340006	0.573351	24.6081	25.1406	24.9414	25.2321	24.9911	24.4611	25.0689	24.0411
O09159	Man2b1	-0.00244808	0.0116033	24.0039	23.9102	24.0843	24.0893	23.8779	24.0389	24.0232	24.1574	-0.110352	0.990673	24.21	24.1347	24.1863	24.0451	24.3849	24.2301	24.1969	24.2056
O09161	Casq2	-0.712697	1.11181	19.6803	20.2455	20.1519	19.4279	20.1085	21.3105	20.7058	20.2316	0.0289197	0.064206	19.3919	19.7949	19.3464	19.3185	19.5253	19.7152	19.2251	19.2704
O09164	Sod3	0.591975	2.28689	15.7638	15.5649	15.5625	16.1216	15.2426	15.0637	15.2188	15.1199	0.262659	0.194276	15.4488	15.7384	16.3934	15.2558	14.1907	15.4499	15.6862	16.459
O09167	Rpl21	0.137068	0.348724	25.6526	26.272	26.0324	26.1186	26.1107	25.8286	25.6161	25.9718	-0.136844	0.668785	25.9027	26.0795	25.7791	25.7965	25.8565	26.1934	26.0646	25.9907
O35054	Cldn4	-0.185886	0.245357	15.9831	15.4664	15.2458	16.0527	16.0333	15.1794	16.0264	16.2525	-0.702725	1.30087	15.662	16.3406	16.4653	15.9997	16.9971	16.4022	16.5135	17.3659
O35071	Kif1c	-0.00158215	0.00283419	20.9239	20.6486	21.1153	21.1239	21.2968	20.8234	21.0837	20.6141	0.0209742	0.0452695	21.141	20.4927	20.9601	20.897	20.8083	20.6266	20.9994	20.9725
O35074	Ptgis	-1.80289	0.526812	21.5547	15.5156	20.5902	15.9461	19.4186	20.3718	20.6255	20.4023	2.93022	0.939951	20.4505	20.7574	20.5202	21.3011	20.9071	14.1831	16.245	19.9731
O35075	Vps26c	-0.731234	0.437577	15.9684	19.1879	18.7027	18.4338	18.6926	18.5346	18.5895	19.401	1.3995	0.699672	19.3963	18.7731	19.5515	18.9918	18.8704	18.4397	18.8733	14.9314
O35099	Map3k5	-0.377307	0.852026	18.4026	18.0213	17.9164	17.6114	18.7206	18.2608	18.0112	18.4684	0.089602	0.114325	18.4549	18.5473	18.3541	18.1189	17.5573	18.2306	18.8811	18.4478
O35114	Scarb2	0.226593	0.523103	24.8611	25.3251	25.3591	25.6082	24.9373	25.0827	24.8254	25.4018	0.0139108	0.034794	25.7923	25.6218	25.552	25.2204	25.7328	25.4532	25.4367	25.5082
O35129	Phb2	0.161883	0.298726	26.4495	25.6868	25.8676	25.5593	25.4464	25.7281	26.002	25.7392	0.278008	0.700176	25.3788	25.6333	25.6261	25.534	25.7665	25.097	25.2838	24.913
O35130	Emg1	0.245049	0.48127	21.6712	21.7096	21.2365	21.4419	21.2234	21.7483	21.3471	20.7602	0.172692	0.719151	21.1326	21.1976	20.9541	21.1664	20.7428	21.2192	20.9657	20.8323
O35134	Polr1a	0.763172	0.806648	16.0308	18.086	16.6406	16.6179	16.2546	16.0733	16.3965	15.5984	-0.256106	0.296893	16.1362	16.3468	16.3593	16.1618	16.9117	16.3524	15.5748	17.1897
O35136	Ncam2	-0.102921	0.798802	23.0974	23.2227	23.2874	23.3322	23.2778	23.3542	23.279	23.4405	-0.204767	0.48382	23.5565	23.4338	23.3001	23.5758	24.0299	23.3699	23.3473	23.9381
O35143	Atp5if1	0.155165	0.143255	24.8129	26.0299	26.3594	26.4679	25.9752	25.6138	25.3908	26.0696	-0.211117	0.437325	25.7791	26.4885	25.5276	25.8179	26.169	26.1119	26.2421	25.9346
O35144-2	Terf2	-0.828061	0.730762	15.9376	17.9661	18.1651	18.119	18.6144	18.3142	18.0249	18.5465	-0.622725	0.961986	17.1131	16.9794	17.6171	17.4562	18.1319	17.9247	18.5002	17.0998
O35153	Bet1l	-0.234234	0.25659	20.4322	20.4586	20.1168	18.9266	20.0029	20.2157	20.4749	20.1774	0.170681	0.955362	19.8772	20.191	19.9902	19.9625	19.8808	19.7397	19.9907	19.7269
O35161	Celsr1	-0.435477	1.22138	18.3748	18.6547	18.0598	18.335	19.0279	19.0289	18.4465	18.6628	-0.315935	0.750375	18.5345	18.2002	18.3291	18.3972	18.2661	18.9882	19.038	18.4325
O35177	Nedd9	0.195951	0.690913	18.7956	18.6855	18.9962	18.5276	18.4854	18.5475	18.8203	18.368	0.0490165	0.0626088	19.0393	19.0359	18.3565	19.0717	19.1864	18.2249	19.0974	18.7987
O35188	Cx3cl1	-0.135784	0.238754	17.4517	16.7764	17.7629	17.1734	17.6219	17.1672	17.4259	17.4926	0.375265	1.12698	17.5753	17.4669	17.7611	17.3834	17.0449	16.7998	17.3656	17.4754
O35206	Col15a1	-0.199789	1.59341	21.1361	21.2408	21.3913	21.3897	21.4126	21.5301	21.5213	21.493	0.0136423	0.021328	21.6601	20.9442	21.9556	21.3521	21.4194	21.5191	21.4295	21.4894
O35215	Ddt	0.21624	0.257897	22.5496	21.8886	22.0677	21.3947	21.6038	22.1886	22.1149	21.1283	0.0699344	0.127532	21.2358	21.8047	21.4316	21.5274	21.8186	21.0274	21.5527	21.321
O35218	Cpsf2	-0.175354	0.765249	21.3039	20.8722	20.8733	21.1947	21.201	21.2029	21.2898	21.2518	-0.0136704	0.029283	21.4679	20.9424	20.8749	20.9623	21.0195	21.172	20.8669	21.2437
O35226-2	Psmd4	0.113788	0.205946	21.9023	22.1107	21.418	21.8438	21.2617	21.6607	21.8925	22.0047	0.0609164	0.167334	21.718	21.7935	21.4084	21.7621	21.8054	21.7604	21.3313	21.5414
O35239	Ptpn9	-0.213865	0.519995	20.4833	20.3689	20.1924	20.8737	20.5811	20.4067	20.8381	20.9478	0.30797	0.731278	20.1655	20.9376	20.6237	20.9354	20.5835	20.1735	20.4487	20.2246
O35250-2	Exoc7	-0.507066	0.939449	17.1185	17.4123	16.9344	17.0971	17.7727	16.972	17.6345	18.2113	0.775972	3.00766	17.7568	17.998	17.6973	18.0676	17.0834	17.2741	17.208	16.8504
O35286	Dhx15	0.0533457	0.171131	24.8976	25.1191	25.0502	25.0197	25.1777	25.0822	24.9488	24.6645	-0.127114	0.527066	24.7103	24.9801	24.6458	24.7593	24.8669	25.1267	24.8921	24.7183
O35295	Purb	0.0301824	0.0806971	25.9102	25.6856	26.0652	26.0318	25.8033	26.1957	25.7249	25.8482	-0.438374	1.42859	25.6652	25.3457	25.5953	25.4135	25.5889	26.3013	25.9006	25.9825
O35304	Slc18a3	-0.153061	0.212103	19.7222	19.5037	19.8376	19.4148	19.4303	19.7737	19.3504	20.5362	0.356547	0.387011	19.7891	19.5226	20.3257	19.5606	19.7097	19.1412	18.6316	20.2893
O35309	Nmi	0.281251	0.526776	20.0255	19.5685	19.6397	19.2869	19.0824	19.7789	19.5684	18.9657	0.101867	0.216111	19.2925	19.6615	19.4572	19.6228	19.5028	18.9222	19.4997	19.7017
O35316	Slc6a6	-0.149678	0.210783	19.5752	18.4439	19.3001	19.5264	19.2797	19.1188	19.4427	19.6031	-0.125766	0.250834	19.3061	19.1401	18.7508	19.0418	19.6226	19.0421	18.8331	19.244
O35317-2	Pbx3	-1.91215	0.913777	15.1263	14.1263	18.2628	18.1821	18.1207	18.392	18.2666	18.5668	-0.932855	0.591101	16.7274	15.4742	18.1682	18.0867	17.8411	19.0666	17.2347	18.0455
O35326	Srsf5	0.131915	0.745741	24.298	24.1935	24.3542	24.0402	24.1123	24.1943	24.1087	23.9428	-0.248325	1.56987	24.0702	24.2928	24.1636	23.9453	24.3221	24.3739	24.4842	24.2849
O35343	Kpna4	-0.116156	0.233703	20.6093	19.99	20.6185	20.1457	20.7747	20.1919	20.4141	20.4474	0.1002	0.436378	20.3438	20.1525	20.4758	20.5922	20.2191	20.2674	20.271	20.406
O35344	Kpna3	0.308385	0.646371	19.1834	19.0471	18.9605	19.2018	19.3453	18.8567	18.6788	18.2785	-0.0296416	0.0509279	18.3196	18.9292	18.4622	18.8998	18.4099	18.8846	18.496	18.9389
O35345	Kpna6	-0.115693	0.346215	21.7649	21.7935	21.3189	21.5374	21.8036	21.6386	21.9245	21.5107	0.0155015	0.0601462	21.7033	21.7218	21.5665	21.6147	21.8483	21.6444	21.61	21.4414
O35350	Capn1	0.0620313	0.930077	24.6723	24.5727	24.6916	24.6595	24.5486	24.5525	24.6341	24.6128	0.295125	2.04378	24.6609	24.8251	24.7325	24.6408	24.6103	24.349	24.4003	24.3192
O35375-2	Nrp2	-0.301826	1.04303	21.5449	21.9784	21.9037	22.1397	22.3804	21.9922	22.1541	22.2472	0.0358591	0.174579	22.1276	21.9783	22.0307	21.7929	21.9183	22.0249	21.8547	21.9881
O35379	Abcc1	-0.134362	0.5263	20.4846	20.5708	20.4392	20.7879	20.7695	20.7888	20.4403	20.8213	0.258767	0.923076	20.9691	20.6579	21.0498	20.5856	20.7362	20.452	20.3752	20.6639
O35381	Anp32a	0.00441933	0.0108158	24.7387	24.3189	24.3801	24.7284	24.3706	24.5583	24.4706	24.7489	4.67984	0.900173	25.8537	24.4641	24.7057	24.5217	24.6709	24.727	16.4848	14.9432
O35382	Exoc4	-0.264452	0.818671	21.403	20.9608	21.2296	21.0354	21.5212	21.37	21.6967	21.0988	0.264835	0.691906	21.323	21.538	21.2447	21.7117	21.594	20.8993	21.0227	21.2422
O35386	Phyh	0.115623	0.167673	19.6319	18.9921	20.0308	19.626	19.0722	19.448	19.4514	19.8466	0.658705	1.0177	19.4837	20.1689	19.8732	19.6009	19.7828	18.3408	19.1416	19.2268
O35387	Hax1	0.408041	1.13898	18.4209	18.0183	18.1042	17.6287	17.7653	17.4385	17.5164	17.8197	0.526313	0.395396	18.8263	17.833	17.9957	18.1504	17.8312	16.141	18.0497	18.6782
O35392	Foxd2	-0.043138	0.0690747	20.0645	20.3187	20.7857	20.9017	20.4257	20.3903	20.5755	20.8516	-0.148179	0.387827	20.2766	20.6405	20.3211	20.7138	20.2642	20.7598	20.7161	20.8045
O35405	Pld3	-0.153319	0.584276	20.0105	20.285	20.2335	20.4167	20.4533	20.1479	20.5748	20.3831	-0.557964	2.10055	20.6318	20.0144	20.3787	20.3372	20.9196	20.7087	20.9545	21.0111
O35417	Pdyn	-0.0415654	0.0379936	17.6787	16.0641	17.3055	17.4395	16.8227	17.2427	17.3338	17.2549	0.105767	0.205841	17.502	17.2942	17.038	17.0578	17.6152	17.0738	16.9153	16.8646
O35445	Rnf5	0.54748	0.872425	18.2371	17.2497	17.2858	16.9641	16.5553	17.1055	17.1822	16.7037	0.517412	0.808989	16.6598	17.4899	17.2652	16.8288	16.8459	16.322	15.941	17.0653
O35448	Ppt2	0.350039	0.315784	18.2577	18.6653	18.5728	18.1223	17.0832	19.264	17.8989	17.9719	0.271291	0.120113	16.1264	18.6613	18.4136	18.2997	17.8792	15.8309	18.4773	18.2283
O35459	Ech1	0.214434	0.762014	24.5687	24.0817	24.3379	24.2056	23.9467	23.9903	24.3515	24.0475	0.379898	0.794106	24.3324	24.2519	24.5857	24.3982	24.5934	23.7934	24.1174	23.5444
O35465-2	Fkbp8	0.175653	0.361056	23.4209	22.7671	23.0963	22.6525	22.6859	22.7496	23.1591	22.6395	0.322054	0.608453	22.7303	22.7613	23.232	23.0331	23.1133	22.7484	22.5527	22.0541
O35516-2	Notch2	0.165095	0.396568	19.5026	19.9347	19.8199	20.0552	19.5781	19.9018	19.3067	19.8653	0.400802	0.174435	20.2171	19.5281	18.9653	19.6698	20.0948	16.6303	20.0003	20.0517
O35526	Stx1a	0.225723	0.655289	16.9975	16.9418	17.3757	17.3571	16.7658	17.0395	16.7317	17.2321	-0.280986	0.281582	17.8646	16.5118	16.726	16.9324	17.4439	16.4942	17.3534	17.8673
O35551-3	Rabep1	-0.241885	0.974629	20.3301	20.3909	20.0737	20.4828	20.7439	20.3065	20.5741	20.6205	0.0358257	0.0667849	21.1256	20.3942	20.4576	20.4302	20.4872	20.7458	20.6315	20.3997
O35566	Cd151	-0.260419	0.677238	16.745	17.1862	16.7427	17.4705	17.4214	17.2578	17.3265	17.1803	0.0167603	0.0319602	18.032	17.4781	17.7843	17.3732	17.3518	17.7343	17.7959	17.7186
O35598	Adam10	-0.104722	0.301266	23.5729	23.6598	23.5579	23.938	23.4776	23.834	23.796	24.0398	0.00919247	0.0220422	24.0215	23.7424	24.2665	23.8427	23.7549	24.0852	24.1054	23.8909
O35601-2	Fyb1	-0.120308	0.360142	20.3633	20.8368	20.6275	20.6797	20.9111	20.9303	20.4934	20.6538	-0.218751	0.377937	21.6423	20.6843	20.7496	20.899	20.9736	21.3273	21.0515	21.4977
O35604	Npc1	0.000688553	0.00121426	19.7577	19.7099	19.4557	20.0675	19.5559	20.0149	19.4563	19.9609	-0.334458	0.650342	20.0422	19.6653	20.1004	19.5944	20.2899	20.392	19.5667	20.4916
O35607	Bmpr2	0.289429	0.570664	17.7909	17.5983	18.1607	18.1304	17.7469	17.7611	17.0637	17.951	0.144291	0.20047	17.7873	18.2768	17.9139	17.4578	17.1682	17.9923	17.5199	18.1781
O35609	Scamp3	0.19778	0.543282	22.3866	22.4674	22.4036	22.7053	22.3492	22.6618	22.2354	21.9254	-0.304213	1.07999	22.2749	21.906	22.0984	21.8187	22.0873	22.5665	22.235	22.426
O35613	Daxx	0.273173	0.43827	20.7879	21.0514	21.3795	21.0196	20.3508	21.3824	21.0186	20.3939	-0.497677	1.47914	20.7134	20.4488	20.8039	20.8481	20.8575	21.6018	21.0831	21.2625
O35625-2	Axin1	-0.366761	0.602564	18.8441	19.3354	19.4264	20.0652	19.979	19.637	19.4625	20.0597	0.0338221	0.0573527	19.5778	19.5875	19.7492	19.784	19.2738	20.1883	19.4183	19.6829
O35638	Stag2	-0.213691	0.871793	23.2389	23.2351	23.2143	23.2095	23.6773	23.0981	23.4413	23.536	-0.0503011	0.141053	23.1172	23.3834	23.1396	23.3304	23.5193	23.2614	23.4128	22.9784
O35639	Anxa3	-0.562445	1.5091	24.6162	24.6074	24.2883	23.9375	25.2356	24.789	24.9816	24.6929	0.130174	0.350335	25.1064	24.3793	24.7181	24.7442	24.5813	24.7352	24.4577	24.6531
O35643	Ap1b1	-0.133126	0.623373	23.9454	23.6504	23.5477	23.6013	23.6857	23.8884	23.8979	23.8053	0.301703	0.875102	23.7058	23.9344	23.7199	24.0039	23.9837	23.2699	23.5188	23.3847
O35654	Pold2	-0.714615	0.503937	20.0804	17.1716	18.839	19.575	19.5915	19.8383	19.2607	19.8339	0.0234389	0.0231022	19.5933	19.5129	18.7173	19.6262	18.7099	19.12	19.9525	19.5736
O35657	Neu1	-0.285382	0.444699	20.5848	19.8153	20.7763	20.683	20.491	20.4804	20.7588	21.2706	-0.210551	0.383563	20.5892	20.7376	20.6898	20.3793	21.2221	20.3909	21.1786	20.4465
O35678	Mgll	0.445919	0.658154	22.5091	21.5618	21.7756	21.5631	20.8053	21.848	21.7062	21.2664	0.343701	0.674696	21.7554	21.2136	21.9424	21.8142	20.8947	21.1667	21.6232	21.6661
O35680	Mrps12	0.160024	0.506795	22.5994	22.9763	23.1904	22.7805	22.9236	22.6828	22.6002	22.6999	-0.10445	0.259743	22.3174	22.9528	22.4064	22.4867	22.5609	22.5346	22.8966	22.589
O35683	Ndufa1	-0.163792	0.378284	22.8956	22.4108	22.7325	22.0744	22.7114	22.546	22.7379	22.7731	0.402394	0.755335	22.8798	23.4374	22.2001	22.8741	22.5862	22.5186	22.4005	22.2767
O35685	Nudc	0.0402484	0.181656	24.2214	24.1878	24.0322	23.984	24.1407	23.8964	24.1864	24.0408	0.341091	3.63797	24.2168	24.1408	24.1845	24.069	23.8154	23.748	23.89	23.7933
O35691	Pnn	-0.0161529	0.0483964	23.2493	23.5708	23.3695	23.4467	23.6809	23.4607	23.2873	23.272	-0.19446	0.620917	23.4702	23.3349	23.2436	22.9781	23.3455	23.3898	23.7667	23.3027
O35704	Sptlc1	0.320475	1.43178	22.1967	22.2087	22.15	22.127	21.8437	22.0481	21.9897	21.519	-0.0165243	0.106868	21.9198	21.9552	22.0742	22.0042	22.1366	21.9898	21.9214	21.9716
O35711-2	Ppfibp2	-0.0673819	0.282546	18.5118	18.5673	18.3326	18.6115	18.7511	18.6505	18.4097	18.4814	0.0144057	0.0230306	18.685	18.635	18.1554	18.5442	18.6303	18.6042	17.9711	18.7565
O35730-3	Ring1	-0.219012	0.31311	20.0718	20.6778	21.2024	21.3844	21.0836	21.0194	21.0436	21.0658	-0.720563	2.30314	20.2895	20.3061	20.7975	20.4295	20.8404	21.3142	21.1893	21.3611
O35737	Hnrnph1	-0.0942655	0.849558	25.4114	25.4548	25.454	25.3113	25.4382	25.4377	25.5069	25.6257	-0.108273	0.477974	25.3978	25.4713	25.3489	25.3262	25.2026	25.5716	25.5881	25.6149
O35744	Chil3	-0.411228	0.673419	14.8368	15.8285	15.3264	15.1136	15.6747	15.2142	16.2234	15.6379	-0.256489	0.183554	16.583	14.9361	15.9865	16.1052	15.681	15.3295	16.3864	17.2399
O35841	Api5	0.317842	1.23092	23.2416	23.208	23.0413	22.7688	22.7438	22.8407	22.8901	22.5138	0.295864	1.5573	22.8843	23.033	22.6007	22.9774	22.6054	22.4988	22.6616	22.5461
O35855	Bcat2	-0.26677	0.376495	21.5098	21.7645	21.0599	20.436	21.2915	21.3029	21.7173	21.5255	0.0790911	0.316728	21.0858	21.3512	21.2074	21.3348	21.3645	21.027	21.0191	21.2523
O35857	Timm44	0.0717235	0.206575	22.1963	22.0279	22.4743	22.1744	22.425	22.0938	22.1284	21.9388	0.148392	0.4358	22.0857	22.4523	21.9095	22.2601	22.234	21.9946	22.1107	21.7746
O35864	Cops5	-0.29771	0.431939	17.3338	16.857	16.4423	16.99	17.0242	16.9096	16.9429	17.9372	0.471876	0.714018	17.3231	17.0692	17.7798	17.2945	17.1887	16.0924	16.9054	17.3926
O35874	Slc1a4	0.200524	0.667342	21.5761	21.7171	21.5743	21.363	21.3145	21.5366	21.5569	21.0204	0.14852	0.496985	21.5031	20.9049	21.2239	21.3487	21.1269	21.1956	21.1067	20.9575
O35887	Calu	-0.0569181	0.14649	23.4105	23.5523	23.2775	23.6218	23.7287	23.2071	23.428	23.726	0.0386639	0.101584	23.9189	23.6328	23.5824	23.6722	23.4072	23.5384	23.9377	23.7684
O35892	Sp100	-0.022181	0.0438939	21.3157	21.1215	21.8861	21.6419	21.4914	21.4068	21.6317	21.524	-0.262616	1.22791	21.953	21.6923	21.6083	21.76	21.9623	22.037	21.8265	22.2383
O35900	Lsm2	0.00939178	0.00571323	17.2931	15.9259	15.8554	15.226	15.9728	16.3991	16.7223	15.1686	0.534458	0.654952	15.1537	15.9948	16.2644	15.8041	14.803	15.5695	16.0044	14.7022
O35929	Rem1	-0.168697	0.306462	18.941	19.7187	19.791	19.1722	19.8306	19.5201	19.3362	19.6108	-0.518679	0.954345	19.6542	19.0115	18.9357	19.5361	19.4248	19.6555	19.7295	20.4025
O35954	Pitpnm1	-0.00208521	0.00422922	18.5893	19.0263	18.7366	19.3158	19.0102	18.9052	18.92	18.8409	-0.0181732	0.0501174	19.3839	18.8077	19.178	19.2346	19.2519	19.0859	19.1559	19.1834
O35955	Psmb10	-0.0421619	0.0393687	19.9327	18.2633	19.2397	19.4826	19.1555	19.1741	19.6213	19.136	0.53588	0.707649	19.9451	18.8399	20.0625	19.7873	19.6038	18.4973	19.3735	19.0166
O35973	Per1	-0.0399609	0.0488312	18.8697	18.8187	18.1659	18.9982	19.1541	19.102	18.3275	18.4287	-0.308294	0.779997	18.6052	18.357	18.8203	18.5333	18.7368	19.1904	18.4774	19.1444
O35988	Sdc4	-0.297727	0.621047	24.3617	24.4366	24.6926	24.8529	25.2182	25.1456	24.8198	24.3512	-0.663932	2.12673	24.4324	24.6053	24.1825	24.572	24.8304	25.4434	24.9521	25.222
O54692	Zw10	-0.162007	0.339278	17.7666	17.9733	17.8903	17.5861	18.2923	17.9579	18.1666	17.4475	0.175744	0.190332	16.9884	17.7594	17.5961	18.1121	17.8965	16.6571	17.7499	17.4496
O54724	Cavin1	0.126007	0.362497	26.9527	26.5583	27.0656	27.0008	26.7405	27.0413	26.7122	26.5793	-0.334783	0.700175	26.6392	26.0707	26.84	26.5089	26.7969	26.848	26.4739	27.2792
O54734	Ddost	-0.32285	1.19217	24.7921	25.1672	24.5537	24.8488	25.1322	25.1479	25.0277	25.3454	-0.0944729	0.293369	24.969	25.1494	24.9084	25.1292	25.0595	25.4793	25.0781	24.9171
O54750	Cyp2j6	-0.451791	0.361264	15.316	16.1393	15.9678	15.5272	17.6776	15.7946	15.4181	15.8671	0.155953	0.125972	15.4185	14.7199	16.8286	15.816	15.5415	15.4268	15.9398	15.251
O54774	Ap3d1	-0.127882	0.484049	22.978	22.8781	22.9263	23.3705	23.1893	23.2747	23.1043	23.0962	-0.442931	2.42397	22.5904	22.3702	22.5591	22.7148	23.0791	23.1398	22.9318	22.8556
O54781	Srpk2	-0.282212	0.715871	17.0428	16.9778	17.3338	17.125	17.3424	17.7502	17.5779	16.9377	-0.83582	0.849122	17.4808	16.9356	15.2346	16.8521	17.3911	17.7487	17.3161	17.3906
O54782	Man2b2	-0.162241	0.759021	19.2206	18.8547	18.8636	18.9674	19.0383	19.2257	19.2639	19.0274	0.168774	0.452455	19.1661	19.3728	19.2293	19.4316	19.5287	18.7796	19.1749	19.0415
O54784	Dapk3	0.165923	0.329128	21.2805	21.439	20.6346	21.0116	21.1615	21.1086	20.7586	20.6732	-0.00622416	0.0161351	20.6551	21.0157	20.9475	20.7084	20.9279	20.5779	20.821	21.0249
O54785	Limk2	-0.309867	1.12262	21.799	22.3786	21.9132	21.9733	22.4141	22.3815	22.3914	22.1166	-0.530397	1.32971	21.4161	22.0867	21.6005	22.1163	22.3377	22.6137	22.3618	22.0279
O54786	Dffa	0.128394	0.1793	20.7085	21.2239	20.6994	20.1326	20.5228	20.7122	20.1149	20.9011	0.0245008	0.0436773	20.3225	20.7481	20.881	20.699	20.8823	20.6178	20.8433	20.2091
O54804-2	Chka	0.200232	0.3214	15.9953	15.2123	15.9662	16.1941	15.8888	15.5181	15.8912	15.2689	-0.121654	0.36413	15.6182	15.533	15.6678	15.1948	15.7914	15.7736	15.3803	15.5551
O54824-2	Il16	0.785851	0.850345	17.3709	18.7805	17.5094	18.6497	17.441	17.8409	17.3728	16.5124	-0.278795	0.62183	17.5512	18.1457	17.852	18.1645	18.0465	18.0524	18.0527	18.677
O54825	Bysl	-0.123894	0.186074	19.4828	20.4132	20.1205	20.3906	20.5763	20.2323	20.2279	19.8662	0.224897	0.946668	20.3173	20.1532	19.9768	20.3818	19.8956	20.2239	19.9062	19.9037
O54826	Mllt10	0.319283	0.778107	17.5667	17.8798	18.4759	17.973	17.4725	17.591	17.7702	17.7845	-0.602138	0.678594	16.7215	17.6973	17.5079	18.2968	17.731	18.9228	17.7525	18.2259
O54833	Csnk2a2	-0.047657	0.116671	20.3309	20.1044	20.1793	19.7552	20.2379	20.0553	20.336	19.9312	0.334752	1.05239	20.073	20.5471	20.3905	20.5206	20.3789	19.8829	19.8353	20.0951
O54834-2	Arhgap6	-0.0148783	0.0261746	18.9184	18.7056	19.1222	18.9874	19.0556	19.2654	19.0198	18.4522	-0.25822	0.508647	18.7767	18.6842	18.8829	19.0628	18.953	19.0726	18.6938	19.7202
O54865	Gucy1b1	-0.312194	1.12478	21.3524	21.8336	21.6061	21.8043	22.1403	22.0384	21.7027	21.9637	0.026443	0.116448	22.1536	21.9568	22.073	22.0267	22.0395	21.8217	22.0719	22.1712
O54879	Hmgb3	-0.0236654	0.0369873	22.6394	22.2727	22.3714	22.3025	22.2268	22.8372	22.6745	21.9423	-0.0878792	0.144149	22.1123	22.1711	21.8902	21.4779	21.9065	22.472	21.9639	21.6606
O54890	Itgb3	-0.270983	0.625896	22.5079	22.1305	22.7602	22.7165	23.2092	22.5278	22.8048	22.6571	-0.0237775	0.0386264	23.0775	22.4626	22.869	22.5896	23.037	22.42	22.5753	23.0614
O54901	Cd200	0.0772367	0.0974529	18.0293	19.1332	18.5129	18.3958	18.9296	18.1221	18.2483	18.4622	-0.00142622	0.00255768	19.16	18.7851	18.6761	18.6424	18.8288	18.596	18.6267	19.2177
O54905	B3galt2	-0.202158	0.48373	17.7642	18.3287	18.4557	17.7478	18.2295	18.3902	18.2808	18.2046	-0.125084	0.181932	18.109	18.9552	18.0713	18.6437	18.4345	18.7954	18.871	18.1786
O54916-4	Reps1	-0.186232	0.403465	20.1057	19.7981	20.6529	20.5031	20.2835	20.5381	20.4349	20.5483	-0.21328	0.467008	20.1493	20.1488	20.3586	20.3174	20.1318	20.989	20.1742	20.5323
O54931	Pakap	0.168939	0.263773	19.056	18.8886	18.7065	18.4867	18.3287	18.8953	18.1231	19.1149	1.10637	0.601075	18.756	18.7127	18.7373	19.1637	18.5953	18.5596	15.1464	18.6429
O54931-2	Pakap	-0.0534797	0.191409	23.5763	23.7426	23.7647	23.8958	23.9835	23.7692	23.5689	23.8716	-0.272156	0.529196	24.0294	23.5914	23.7037	24.0124	23.6802	24.2872	23.85	24.6081
O54940	Bnip2	-0.192362	0.53417	18.9148	18.9748	19.267	18.9661	19.1933	19.5	19.372	18.8268	0.554408	0.210944	19.1592	17.9806	18.7274	18.5599	19.1381	19.0169	15.0006	19.0539
O54941	Smarce1	-0.283831	0.936971	23.8261	24.0614	24.4898	24.2172	24.5612	24.5254	24.3636	24.2797	-0.381086	2.10464	24.1598	24.0227	24.0879	24.2238	24.335	24.7452	24.4995	24.439
O54942	Cldn5	1.06573	2.9993	17.2255	16.7482	16.4857	16.6124	15.5836	15.6613	15.637	15.927	0.216398	0.178662	16.2014	15.6653	16.6272	16.2922	15.3996	15.1241	16.4808	16.916
O54946	Dnajb6	0.0877414	0.220537	22.3219	22.2074	22.5083	22.258	22.4889	22.3819	22.247	21.8268	-0.285312	0.906309	22.0706	22.1977	21.7728	22.2002	22.4815	22.324	22.0066	22.5706
O54946-2	Dnajb6	0.0218797	0.0350709	19.4592	19.5381	19.501	19.7023	19.8018	19.253	19.0976	19.9607	0.151459	0.35128	19.9794	19.5724	19.6856	19.7941	19.4345	19.2346	19.9383	19.8182
O54950	Prkag1	-0.126364	0.689571	20.6137	20.8719	20.5751	20.7526	20.7462	20.8081	20.9967	20.7677	0.210204	0.637869	20.8722	21.0172	20.9474	20.5004	20.7661	20.7945	20.6097	20.326
O54962	Banf1	-0.0783381	0.149297	22.6287	22.7642	21.9387	22.145	22.385	22.3754	22.5586	22.4712	0.342998	0.768667	22.4248	22.3727	22.55	22.7146	21.8969	22.3707	22.6552	21.7673
O54983	Crym	-0.909798	0.427328	18.5407	19.2446	17.7288	14.9331	18.6919	18.4046	18.4716	18.5182	1.36974	0.754814	17.9744	18.3298	18.9548	18.7848	18.5463	18.1565	14.6986	17.1635
O54984	Get3	-0.582499	1.41859	17.9208	17.6828	17.5673	17.9554	17.9469	18.3202	18.2836	18.9054	0.710804	1.66068	18.5856	17.9312	18.3971	18.9319	17.8043	17.8492	17.456	17.8932
O54988	Slk	0.0799899	1.15096	23.6925	23.7847	23.7562	23.8125	23.7348	23.6215	23.6569	23.7128	-0.186142	1.37378	23.6641	23.5409	23.5855	23.4396	23.6357	23.8063	23.6664	23.8662
O54990-2	Prom1	-0.115191	0.187488	20.9256	20.2049	20.4096	20.9192	20.2817	20.8773	21.0006	20.7606	-0.102814	0.180782	20.5893	21.515	21.0972	20.7332	20.8525	21.1123	21.1739	21.2074
O54998	Fkbp7	-0.113769	0.425486	19.7525	20.0978	19.8898	19.9208	19.9641	20.2691	20.0674	19.8152	0.69166	2.44403	20.4934	20.7347	20.401	20.6313	19.8563	19.5671	19.8668	20.2036
O55022	Pgrmc1	-0.177006	0.181187	26.9707	27.5718	28.0486	28.6978	27.9728	27.9375	27.7874	28.2992	-0.35581	0.766134	27.9106	27.5399	27.5299	28.3801	28.1619	28.3913	28.3326	27.898
O55023	Impa1	-0.250865	0.823313	24.0999	23.6948	24.2255	23.9663	23.9569	24.3546	24.2691	24.4094	-0.0917406	0.161919	23.9489	23.4774	23.9169	24.2721	24.2656	23.8605	24.203	23.653
O55026	Entpd2	0.263338	0.666872	20.0907	20.3208	20.1435	19.9815	19.7997	19.486	19.8573	20.3402	0.152341	0.281654	20.3405	20.0979	20.096	20.3113	20.5959	19.6718	19.7574	20.2113
O55028	Bckdk	-0.00932741	0.0268887	21.8364	21.5399	21.4532	21.5878	21.7031	21.8087	21.5002	21.4426	-0.185567	2.09109	21.3276	21.3606	21.4367	21.321	21.4765	21.5197	21.6608	21.5312
O55029	Copb2	-0.445894	2.21022	25.3217	25.7135	25.6042	25.5147	26.0619	25.8974	25.8411	26.1373	-0.0656347	0.201564	25.9984	25.7017	25.6783	25.7862	25.9297	26.1211	25.7301	25.6463
O55033	Nck2	-0.2203	1.29585	21.6316	21.7537	21.7141	21.9059	22.0488	21.828	22.1264	21.8832	0.0652514	0.204399	21.8618	21.735	21.9778	21.6395	22.0162	21.5368	21.645	21.7551
O55060	Tpmt	0.196816	0.655419	19.2256	19.3054	19.3459	19.0095	18.6939	19.161	19.254	18.9902	0.178981	0.425321	18.8086	19.2319	19.2527	19.1502	19.3051	18.5572	19.0115	18.8538
O55098	Stk10	0.133194	0.494336	19.8221	19.9123	20.2625	20.2765	19.9347	19.8919	20.0364	19.8776	-0.297754	0.870775	20.0973	19.9749	19.8835	19.7528	20.22	19.9227	20.1008	20.656
O55100-2	Syngr1	-0.820255	0.498775	18.1705	15.237	18.3106	17.9151	18.379	18.5059	18.3502	17.6791	-0.182954	0.550615	17.9056	17.6929	18.2869	17.9882	18.3849	17.9313	18.1119	18.1774
O55106	Strn	0.0277576	0.114004	22.5252	22.6029	22.7922	22.7571	22.6594	22.5167	22.576	22.8143	-0.0847425	0.345995	22.7328	22.5938	22.6731	22.729	22.5649	23.0216	22.8208	22.6604
O55111	Dsg2	0.0754328	0.299638	24.7474	24.7821	24.9909	25.1161	24.9473	24.9178	24.7007	24.7691	-0.241926	1.57801	24.7205	24.8973	24.7324	24.7491	24.822	25.0032	25.0909	25.1509
O55125	Nipsnap1	0.145684	0.541821	22.09	21.6958	21.7559	21.5741	21.6351	21.731	21.6977	21.4692	0.494972	0.858872	21.4531	21.7383	21.4562	21.5748	21.7868	20.4825	21.1873	20.7859
O55126	Nipsnap2	-0.0573502	0.171159	21.8224	21.3908	21.2457	21.3291	21.4759	21.5143	21.4756	21.5515	0.41439	1.25922	21.4531	21.7984	22.0148	21.7007	21.4867	21.2129	21.5901	21.0197
O55128	Sap18	0.01086	0.0176323	21.2901	21.7618	21.1424	20.9573	20.9443	21.4978	21.297	21.3689	0.212758	0.437709	21.4531	22.016	21.3088	21.032	21.3964	21.1379	21.2968	21.1278
O55131	Septin7	-0.100057	0.645154	23.6566	23.8716	23.7729	23.8365	24.0247	23.7502	23.8529	23.9101	-0.0341687	0.126435	23.9695	24.0704	24.1277	24.0538	24.2091	23.992	23.8708	24.2862
O55137	Acot1	-0.326306	0.569616	20.5396	20.6516	20.5258	21.3642	20.9145	20.73	21.1906	21.5514	0.0645599	0.122376	21.5961	20.8971	21.5297	21.2798	21.3438	21.1246	21.5515	21.0244
O55142	Rpl35a	-0.022367	0.0412004	25.0082	24.6613	24.3715	24.2116	24.4234	24.5345	24.7534	24.6307	0.828041	4.72897	25.2302	25.2881	25.1245	25.1116	24.4501	24.2571	24.4541	24.2808
O55143-2	Atp2a2	-0.0376263	0.201166	27.2866	27.3659	27.4368	27.6186	27.4691	27.4552	27.4154	27.5186	-0.163202	1.50602	27.5371	27.3647	27.4969	27.5188	27.7333	27.587	27.5526	27.6975
O55176	Pja1	-0.042697	0.108303	19.6283	20.0071	19.9124	20.0711	19.6918	20.0825	20.1643	19.8511	0.0417304	0.0591725	20.1135	19.3873	20.3599	20.1724	20.1472	19.8864	20.1948	19.6378
O55201	Supt5h	-0.172575	0.681491	23.218	23.7167	23.7275	23.5654	23.6555	23.7811	23.7111	23.7703	-0.230083	0.866109	23.5959	23.5051	23.3582	23.4297	23.4642	24.0367	23.5826	23.7257
O55222	Ilk	-0.165989	0.518347	23.3462	22.8544	22.8532	22.9271	23.2513	23.0551	23.3608	22.9777	0.188479	0.521157	23.1922	22.9806	23.2463	23.2364	23.3064	22.5597	22.9981	23.0374
O55229	Chkb	-0.10413	0.199905	19.227	18.6263	18.5338	18.6289	18.5394	19.1251	19.0072	18.7608	0.136227	0.281594	18.8052	18.8018	18.6148	18.7348	18.8584	18.0407	18.8826	18.6299
O55234	Psmb5	0.337502	1.48563	25.0667	24.7761	24.8886	25.075	24.6833	24.8141	24.6111	24.3478	0.468617	2.04332	24.5278	24.5167	24.6962	24.4281	24.302	24.2028	23.9749	23.8146
O55236	Rngtt	0.700352	2.47913	19.7465	19.7363	19.8057	19.8112	19.3616	18.91	19.2823	18.7444	0.151079	0.325171	19.3379	19.823	19.168	19.7742	19.4914	19.2373	19.6312	19.1389
O55239	Nnmt	0.290373	0.31648	17.4246	16.8751	17.0239	15.8511	16.1716	16.388	17.0711	16.3825	0.498247	0.838005	18.2249	18.1052	18.1797	17.6425	17.1207	17.859	17.0584	18.1213
O70133-2	Dhx9	0.0945888	0.925589	25.6484	25.7082	25.5106	25.6133	25.5779	25.51	25.4432	25.5709	0.0264111	0.117258	25.4243	25.6105	25.4896	25.5423	25.6037	25.5487	25.5357	25.2729
O70139	Pkig	0.709821	0.771367	20.0279	21.3626	22.0576	21.1158	20.4326	20.9099	20.1452	20.237	-0.393439	0.441629	20.9808	19.842	20.2672	20.3125	20.0008	21.249	21.3141	20.4124
O70152	Dpm1	0.230185	0.515805	22.3089	21.6643	21.8246	21.5886	21.7177	21.5639	21.8897	21.2943	0.287782	0.885489	21.603	21.6932	21.7455	21.5733	21.7373	21.5257	21.1033	21.0976
O70161-3	Pip5k1c	0.0937376	0.381576	20.8566	20.8169	20.5012	20.7868	20.7722	20.6527	20.4493	20.7123	0.238861	0.690532	21.0247	20.5378	20.789	21.0469	20.9616	20.5092	20.518	20.4542
O70172	Pip4k2a	0.0992088	0.234035	19.7318	19.3686	20.0367	20.0368	19.6761	19.8109	19.5219	19.7683	-0.0705237	0.222822	19.9852	19.7619	19.8358	19.7706	19.9977	20.017	19.563	20.058
O70194	Eif3d	-0.120021	0.390372	26.5237	26.4358	26.6619	26.7928	26.5594	27.0355	26.7154	26.5841	-0.389708	0.921537	26.5955	26.2229	26.3363	26.2382	26.2319	27.1897	26.7212	26.8089
O70209	Pdlim3	0.0515299	0.190236	26.8206	26.4693	26.4924	26.3804	26.441	26.5609	26.5684	26.3863	0.441236	1.16935	26.5841	26.3846	26.9054	26.739	26.3857	25.9257	25.9479	26.5888
O70228	Atp9a	-0.312066	1.91704	21.8637	21.9171	21.723	21.9884	22.1911	22.015	22.1879	22.3464	-0.0291958	0.102126	22.2151	22.2422	21.9651	21.9925	22.1496	22.1251	22.3142	21.9429
O70230-2	Znf143	-0.372638	0.422717	14.0648	14.7591	14.1251	15.0716	14.7669	15.0806	15.5587	14.1048	-0.0486624	0.021633	17.3837	14.635	13.9855	14.5633	15.2014	15.0363	15.1013	15.4233
O70252	Hmox2	0.0804701	0.125114	22.2174	22.1488	21.6515	21.4987	21.5712	21.8628	22.2291	21.5314	0.370622	1.60406	21.6101	22.0719	21.9744	21.9722	21.5748	21.5876	21.6568	21.3269
O70258-2	Sgce	-1.26245	0.760562	18.9046	15.6668	15.7924	18.0045	18.6257	18.0355	18.3136	18.4433	-0.131847	0.040881	14.8566	17.9139	16.3167	18.2854	18.158	15.0012	16.3691	18.3717
O70274	Ptp4a2	0.200818	0.37168	16.2491	16.4284	16.1238	16.6627	16.2696	15.5683	16.4747	16.3481	-0.255101	0.411039	16.9151	16.8144	16.2253	16.5858	16.5224	16.7487	16.7348	17.5551
O70293-2	Grk6	0.170546	0.493699	20.8985	21.3508	21.5025	20.98	20.9932	21.1127	20.8452	21.0985	-0.226982	0.514783	21.3033	21.3689	20.5201	20.9718	21.2152	21.3694	21.1289	21.3586
O70305-2	Atxn2	0.166785	0.65647	23.5937	23.3312	23.7823	23.8577	23.5524	23.4715	23.4843	23.3895	-0.335049	1.72083	23.3225	23.3076	23.1163	23.0686	23.3267	23.5417	23.556	23.7309
O70309	Itgb5	-0.306966	1.23419	21.2908	20.9966	21.4082	21.5933	21.744	21.553	21.61	21.6098	-0.0546679	0.208963	21.4718	21.1652	21.2455	21.5663	21.5023	21.4506	21.2931	21.4214
O70310	Nmt1	0.00161123	0.00358321	23.437	23.71	23.3521	23.7474	23.5139	23.325	23.5309	23.8702	-0.0230737	0.0434199	23.6692	23.5314	23.5133	23.6183	23.3261	23.5513	24.1323	23.4149
O70311	Nmt2	-0.911278	0.485808	19.4692	16.2019	19.4777	19.797	19.8075	19.4261	19.5561	19.8013	0.00314426	0.00422403	19.4047	19.9543	19.3414	19.3702	18.9807	19.5068	19.6207	19.9497
O70318	Epb41l2	0.162318	1.69008	25.7943	25.7449	25.9026	25.8073	25.5596	25.7294	25.6066	25.7043	-0.0626969	0.21619	25.9774	25.6404	25.9228	25.795	25.9358	25.867	25.6783	26.1052
O70324	Slc16a2	0.545943	1.48046	19.1118	19.7102	19.7087	19.1732	18.6605	19.0074	18.7271	19.1252	-0.407728	1.26057	19.2931	19.058	19.3659	18.7744	19.2629	19.7332	19.4532	19.6731
O70325-2	Gpx4	0.0179372	0.0254936	21.6467	20.6462	20.8751	20.9172	20.7359	21.245	21.0252	21.0074	0.147591	0.574573	20.9498	21.1904	21.2348	21.137	21.2769	20.8382	20.962	20.8445
O70326	Grem1	-0.0507169	0.0725821	18.8632	19.5287	19.3067	19.4486	19.5105	18.7536	19.4172	19.6687	-0.852835	2.19853	19.486	19.7164	19.3339	19.6952	19.9562	20.8703	20.432	20.3843
O70333	Cript	-0.520999	1.37659	17.8221	18.4779	18.1404	18.4771	18.646	18.9558	18.4392	18.9605	-0.663964	0.80122	17.9619	18.7996	16.8581	17.8811	18.4712	18.8442	18.3403	18.5008
O70338	Rnaseh1	0.0328951	0.0802933	18.7569	18.7028	18.2269	18.3489	18.5583	18.5754	18.4961	18.2743	0.0162463	0.0228814	18.6128	18.8762	17.8148	18.6471	18.5871	18.2796	18.4575	18.5619
O70348	Dxo	0.23824	0.251338	17.5471	19.0376	17.9047	18.508	18.4441	17.9095	17.4969	18.194	0.162783	0.366565	18.4153	18.4687	18.5525	18.5285	18.2052	18.3629	18.8271	17.9188
O70362	Gpld1	0.13698	0.287812	19.5056	19.6072	19.7116	19.5122	18.9796	19.4851	19.4058	19.9181	0.00958014	0.0102884	20.2663	19.5233	20.3413	19.7997	19.4659	19.998	19.7963	20.6321
O70370	Ctss	-0.161858	0.405738	22.7614	22.9261	23.2309	23.3139	23.1333	23.186	23.0023	23.5581	-0.0222435	0.0657413	23.3921	23.8334	23.686	23.6828	23.7891	23.4451	23.7438	23.7054
O70378	Emc8	0.327756	0.808597	20.731	20.2251	20.823	20.2167	20.0302	20.0869	20.5313	20.0363	0.0797067	0.0510162	18.8591	20.1698	19.7358	20.1455	20.6037	19.4156	18.4946	20.0775
O70400	Pdlim1	-0.152906	0.48536	27.5847	27.2576	27.2473	27.1366	27.5431	27.425	27.6849	27.185	0.211351	1.01708	27.1914	27.1309	27.2882	27.226	27.2391	26.7778	27.0822	26.8919
O70405	Ulk1	-0.461008	1.4067	17.6567	17.0622	17.3737	17.823	17.8725	17.8602	18.0941	17.933	-0.616581	1.41407	17.3888	16.676	17.0546	17.2071	17.6375	17.2254	17.8954	18.0345
O70423	Aoc3	0.348104	1.42428	27.3319	27.0902	27.3808	27.5614	26.7805	27.0465	26.9458	27.1991	0.130842	0.151616	27.7409	26.5837	27.9135	27.3538	27.4642	27.216	26.8739	27.5144
O70433	Fhl2	0.0750237	0.403966	21.8215	21.888	21.9705	21.7345	21.8161	21.6035	21.7815	21.9134	-0.176761	0.391594	22.2172	22.0167	21.3825	21.7813	22.1361	21.8919	22.2014	21.8755
O70435	Psma3	-0.164649	0.456262	25.788	25.6791	26.0571	26.1157	25.9067	26.2654	25.8189	26.3076	-0.244583	1.02751	26.1351	25.7865	25.9911	25.8052	26.0448	26.3648	25.9941	26.2925
O70439	Stx7	-0.429999	0.502649	15.9082	16.5074	15.7657	15.0542	15.7827	16.9043	16.3562	15.9123	0.321536	0.302286	16.8775	16.5805	16.9413	15.2664	15.5421	16.1493	16.0968	16.5914
O70451	Slc16a7	-0.243315	0.352956	16.4545	15.4923	16.5101	16.1313	16.3193	16.308	16.0324	16.9019	-0.494234	0.289924	15.9717	15.0213	18.0859	15.9673	16.0976	17.3496	16.4413	17.1345
O70456	Sfn	-0.200693	0.385803	27.1176	27.3862	27.8276	27.8501	28.1561	27.5811	27.54	27.707	-0.527404	1.89714	27.2081	27.4217	27.142	27.6136	27.6919	28.1625	27.7466	27.894
O70472	Tmem131	0.777299	0.571336	15.6826	17.6174	18.0573	16.1727	16.8583	15.5877	15.7165	16.2583	0.767847	0.778111	16.251	17.5627	15.9994	15.501	14.9476	15.6158	15.8614	15.8179
O70475	Ugdh	0.45021	0.667353	27.9973	27.4454	28.1198	28.1992	26.693	27.6123	27.6852	27.9703	0.232604	0.425888	27.3722	27.8156	27.7578	27.7315	28.0022	27.199	27.552	26.9934
O70477	Pknox1	-0.187495	0.174193	15.2537	16.1494	16.4648	15.1727	16.4642	16.204	15.8906	15.2318	-0.423012	0.473038	15.0202	15.4253	16.0083	15.8034	17.0048	15.5963	15.5903	15.7579
O70480	Vamp4	-0.61093	1.76199	19.7023	20.2708	19.9051	19.5378	20.6192	20.5484	20.5244	20.1677	0.172359	0.324679	20.6986	20.2842	19.9806	20.3465	20.4083	20.1495	19.6744	20.3881
O70481	Ubr1	-0.569199	1.29215	17.9849	18.1566	17.578	18.1519	18.8496	18.4773	18.0218	18.7994	0.532794	1.07267	19.0179	18.2976	19.0221	18.3145	18.3022	17.8573	18.4812	17.8802
O70494-2	Sp3	0.175404	0.510372	20.7021	21.2008	20.5841	21.0729	20.8099	20.7248	20.5499	20.7737	-0.0923352	0.256658	20.6081	20.5039	20.669	20.1417	20.4039	20.4412	20.7539	20.6932
O70496	Clcn7	0.0720363	0.244891	21.283	21.5546	21.1087	21.4106	21.1367	21.2726	21.4694	21.1901	-0.0503674	0.0673092	21.6022	21.0889	21.2428	20.936	21.1793	21.5973	20.6658	21.6288
O70503	Hsd17b12	-0.137822	0.295486	20.2114	20.6876	20.4421	20.433	20.2937	20.4281	20.5375	21.0662	0.810981	1.4661	21.6785	20.7778	21.4663	20.6628	20.4917	20.5596	20.425	19.8652
O70551	Srpk1	-0.044106	0.0731276	20.1177	20.5077	20.034	20.8591	20.4062	20.6322	20.1493	20.5072	-0.0448513	0.0695349	20.0217	20.7339	20.4902	19.962	20.003	20.6663	20.3569	20.361
O70566	Diaph2	-0.00303602	0.00443568	19.4572	19.9654	20.1887	19.9947	19.628	19.9721	19.6684	20.3497	-0.157177	0.386835	20.0949	20.0555	19.8963	19.5705	20.1058	19.7573	20.3912	19.9915
O70570	Pigr	0.210025	1.2981	24.6828	24.9916	24.9186	25.0267	24.6778	24.7994	24.6205	24.6819	-0.365615	0.634366	24.5321	25.0111	24.5127	24.7456	25.3777	25.3558	25.2033	24.3272
O70572	Smpd2	0.111352	0.16138	17.9748	16.9534	17.3163	17.6664	17.696	17.0151	17.501	17.2533	0.281216	0.616626	17.3205	17.5967	18.2296	17.7411	17.6855	17.327	17.223	17.5275
O70583-2	Mid1	-0.472844	0.608021	15.8109	16.9028	16.5907	17.3616	17.5959	17.0149	17.1633	16.7832	0.226123	0.359923	17.4422	18.0549	17.2696	17.2626	17.4184	17.457	16.6978	17.5515
O70585-2	Dtnb	0.925324	0.481232	18.1695	18.6593	18.4342	18.6264	17.9053	19.0219	18.2146	15.0463	-0.197264	0.069733	16.0531	17.0601	18.0077	18.4407	18.32	17.9209	19.0113	15.0984
O70589-3	Cask	-0.0420947	0.135944	22.0865	22.4489	21.9607	22.0328	22.1833	22.121	22.1002	22.2928	0.0075798	0.022726	22.0408	22.3181	22.019	22.147	22.1314	22.2092	22.2861	21.8679
O70622-2	Rtn2	0.502493	0.620696	20.3971	18.7764	19.4086	19.1661	18.5924	18.7699	19.3781	18.9979	1.24943	1.31466	19.6902	18.0431	19.8234	19.3591	18.3154	18.4621	17.1228	18.0176
O70628	Pde9a	0.208968	0.457583	18.1122	17.5875	17.8209	17.5438	17.2967	17.2799	17.9095	17.7424	1.03796	1.05039	17.5423	18.1164	19.0131	17.8522	17.3202	16.0233	17.9578	17.0706
O88207	Col5a1	0.444815	1.66187	26.5845	26.7638	26.9537	26.9614	26.5553	26.5356	26.3246	26.0688	-0.146911	0.178469	26.602	26.1191	26.9034	26.1186	26.4423	26.2716	26.2752	27.3417
O88271	Cfdp1	-0.250968	0.905516	22.3313	22.2158	22.6085	22.7131	22.6582	22.929	22.7304	22.555	-0.683244	1.99327	22.3085	21.9414	22.2183	22.1846	22.4078	23.1146	23.1017	22.7616
O88286-2	Wiz	-0.0523562	0.115468	20.0739	20.171	20.3335	19.8282	20.4179	19.9025	19.956	20.3398	0.0194778	0.0252632	19.6811	20.542	20.1424	20.2719	19.6542	20.0687	20.2613	20.5754
O88291	Znf326	0.120165	0.492752	22.4887	22.5845	22.5657	22.9362	22.4693	22.6706	22.4925	22.4621	-0.156976	0.514619	22.6015	22.2526	22.6339	22.3247	22.3327	22.8227	22.631	22.6543
O88307	Sorl1	0.266212	0.989202	19.2245	19.4449	19.0214	19.4494	19.1399	19.1427	19.0441	18.7486	-0.00376272	0.0062861	19.1879	19.5666	19.6296	19.313	19.4956	19.8666	19.2898	19.0602
O88312	Agr2	-0.232742	0.200132	26.5904	26.2072	25.8764	24.5866	25.7054	25.9162	26.3891	26.1809	0.20629	0.165124	26.159	26.5534	24.6554	26.4967	26.0082	25.4616	26.143	25.4265
O88322	Nid2	0.261766	1.40754	25.4861	25.1913	25.3976	25.5381	25.0482	25.2648	25.0155	25.2374	-0.100842	0.155992	25.434	24.7395	25.7175	25.3693	25.3875	25.2298	25.2328	25.8134
O88329	Myo1a	0.0803843	0.187493	25.3834	25.0164	25.3381	25.8234	25.2996	25.2373	25.357	25.3458	0.235658	1.03628	25.1419	25.513	25.5567	25.2098	25.2401	25.1269	25.1307	24.981
O88342	Wdr1	-0.256063	0.553281	24.8626	25.1415	25.0187	25.5416	25.2963	25.1734	25.25	25.869	0.0921373	0.234202	25.8353	25.1369	25.6448	25.4637	25.3745	25.3047	25.5635	25.4694
O88343	Slc4a4	0.391821	0.651538	23.3454	22.95	23.3735	24.201	22.8212	23.1005	22.9948	23.3862	0.270981	0.625443	22.9414	22.8798	23.5752	22.8866	22.8025	22.8553	23.0572	22.4842
O88351	Ikbkb	0.195782	0.597462	21.3215	20.8895	20.9236	20.5741	20.678	20.7372	20.7838	20.7266	0.104263	0.422612	20.7447	20.9191	20.8054	20.8189	20.8885	20.7437	20.4205	20.8183
O88379	Baz1a	0.0176783	0.039363	18.8069	19.2913	18.8093	19.1054	19.1138	19.1184	18.6915	19.0184	-0.185621	0.350393	19.1688	18.9896	18.6881	18.5697	18.5028	19.2215	19.2964	19.1381
O88384	Vti1b	-0.308943	0.273433	17.7383	15.9064	17.9399	17.0886	17.5167	17.2433	17.6809	17.4681	-0.192134	0.356807	17.5411	17.0284	17.1461	16.8867	17.767	16.9118	17.4952	17.197
O88393	Tgfbr3	-0.0658746	0.395834	20.1	19.8335	19.8987	20.0962	20.0461	19.9833	20.0521	20.1103	0.0147223	0.0257597	21.1645	20.7258	20.9242	20.9278	20.8718	20.9425	20.5111	21.358
O88398	Avil	-0.615093	3.44682	19.5167	19.5048	19.3312	19.226	20.0681	20.0747	20.0267	19.8696	-0.0188718	0.0514547	20.1482	19.8495	19.7944	19.7753	19.9534	20.0749	19.6367	19.9779
O88413	Tulp3	-0.348142	0.282407	17.4419	18.6733	18.6859	17.2159	18.1079	19.2467	17.6918	18.3632	-0.912188	1.43471	18.1816	18.2219	17.3961	18.9571	19.4055	19.0255	19.1463	18.8282
O88427-2	Cacna1h	-0.207334	0.541262	17.9384	17.5599	17.4439	18.0214	17.653	17.9438	18.0342	18.1621	-0.14487	0.199172	17.2943	17.762	17.2728	17.9265	18.2404	17.8349	17.1078	17.652
O88428	Papss2	1.10323	1.33972	25.8309	24.4693	25.6097	26.4352	24.1326	24.6089	24.3497	24.8411	0.550363	0.825239	24.7102	24.8958	25.9029	24.5092	24.5732	24.1772	24.7295	24.3368
O88441	Mtx2	-0.174858	0.192922	19.2836	18.3569	17.7171	18.8411	18.3784	18.754	18.9089	18.8569	0.410771	1.0841	18.3992	18.9502	18.7866	18.5704	18.467	18.2585	17.8282	18.5097
O88447	Klc1	-0.052937	0.235555	22.118	22.2389	22.2785	22.1712	22.0669	22.1651	22.4264	22.3599	-0.0362158	0.170825	22.1884	22.2555	22.2436	22.3376	22.2841	22.3358	22.0919	22.4582
O88448	Klc2	-0.088181	0.0342648	18.8504	16.8888	14.6515	17.1961	16.467	17.3199	17.3192	16.8334	0.200437	0.217873	16.8953	17.7585	17.4115	17.1137	16.6261	17.9655	16.6247	17.1611
O88455	Dhcr7	-0.147367	0.153712	21.5529	22.8314	22.3816	21.4896	22.2707	22.1394	21.8135	22.6215	2.12351	0.416495	21.9975	23.0255	21.7712	22.5752	22.805	22.2691	13.5092	22.292
O88456	Capns1	0.123446	0.134818	20.2647	19.7206	19.1456	18.9251	18.9264	19.5931	19.3581	19.6847	0.492705	1.23555	19.6289	19.4836	19.362	19.677	18.742	18.6697	19.317	19.4519
O88466	Znf106	-1.04719	1.37031	15.5399	15.4582	16.5943	14.9613	16.8966	16.4311	16.2197	17.1951	0	-4.34294e-08	15.6309	15.4898	16.5904	17.2334	16.1503	16.0957	15.9026	15.5774
O88485-2	Dync1i1	-0.139909	0.209885	19.0493	18.3454	18.3339	18.3078	18.6306	19.0236	18.1172	18.8247	1.05194	0.738274	18.9013	18.5979	18.203	19.0132	18.2787	18.587	18.0067	15.6352
O88487	Dync1i2	-0.00294304	0.00643634	26.2803	26.5182	26.2412	26.5726	26.3168	26.136	26.4234	26.7479	0.0304098	0.109867	26.4408	26.3847	26.4642	26.3545	26.2925	26.2021	26.6606	26.3674
O88491	Nsd1	0.780509	1.46521	26.7766	25.6691	26.7268	26.2145	25.2756	25.7692	25.4574	25.7628	0.334933	1.52303	26.2696	25.9097	26.0731	25.7669	25.5925	25.8005	25.6024	25.6841
O88492-2	Plin4	0.385626	0.487575	19.8465	18.8456	19.8761	20.1735	18.9411	18.9209	19.614	19.7232	0.0820823	0.0711516	20.2633	18.8127	20.3862	20.1418	19.5818	19.753	19.5658	20.375
O88512	Ap1g2	0.0434313	0.105087	21.9269	21.4726	21.6384	21.6089	21.3441	21.8044	21.8284	21.4963	0.636439	1.63754	21.2797	21.8846	21.8553	21.8767	21.4507	21.1878	20.7671	20.9448
O88520	Shoc2	-0.0210519	0.0302752	19.78	19.8652	19.7391	20.4097	19.8729	19.7578	19.7419	20.5056	-0.242319	0.891953	19.932	19.8545	19.5453	19.4438	19.9191	19.9227	20.1225	19.7805
O88531	Ppt1	-0.236641	0.435179	23.8291	23.1604	23.7467	23.1188	23.2903	23.8455	24.0028	23.663	-0.012383	0.0393747	23.4372	23.4202	23.334	23.2411	23.4525	23.1296	23.3067	23.5932
O88532	Zfr	0.0397396	0.205445	22.2218	22.2544	22.0108	22.0337	22.174	22.1418	21.9753	22.0707	-0.189548	1.02085	22.0814	22.0467	21.9314	21.949	22.1332	22.0236	22.1694	22.4405
O88533	Ddc	0.083303	0.202102	21.7355	21.4267	21.5754	21.4271	21.5598	21.777	21.4111	21.0837	0.262018	1.54386	21.1906	21.3065	21.1227	21.2489	21.0759	20.7395	21.0923	20.9128
O88543	Cops3	0.264383	0.504195	20.2592	20.1226	19.3651	19.5517	19.383	19.5675	19.849	19.4415	0.401381	1.57827	20.003	19.522	19.7991	19.5312	19.4624	19.3717	19.2996	19.1161
O88544	Cops4	-0.224176	0.686391	19.9217	19.8132	19.8557	19.446	19.9653	19.7236	20.2906	19.9537	0.255941	0.951888	19.9451	20.1943	19.9423	19.9295	19.9625	19.733	19.8808	19.4111
O88545	Cops6	0.277416	0.307975	13.5436	12.9065	13.2329	11.9265	12.2552	12.7165	12.9504	12.5778	0.565805	1.38036	13.203	12.9946	12.6716	12.9224	12.5255	12.19	11.9743	12.8384
O88569	Hnrnpa2b1	-0.236925	0.556156	24.5847	24.7302	24.2677	24.511	24.6588	24.438	24.6919	25.2526	0.396564	1.6233	25.2084	25.3449	24.8608	24.858	24.7284	24.5789	24.7697	24.609
O88569-3	Hnrnpa2b1	-0.826612	0.656492	17.7335	17.769	15.2824	16.6596	17.4199	17.4383	17.9461	17.9467	-1.0529	0.456396	16.9554	17.684	13.7892	17.2527	17.7303	18.0849	18.1828	15.895
O88572	Lrp6	-0.00233269	0.00433001	19.1059	19.7519	19.5972	19.7419	19.2994	19.5171	19.6411	19.7488	-0.088212	0.160555	20.1181	19.6901	19.5891	19.1657	19.7076	19.9592	19.6582	19.5907
O88573	Aff1	-0.195471	0.35657	16.791	16.6822	17.0517	17.0251	17.0907	16.5498	17.0711	17.6204	0.214749	1.12818	17.1	17.4002	17.292	17.1205	16.8409	17.0939	16.9677	17.1512
O88587-2	Comt	0.0629578	0.108417	19.9238	19.5158	19.2691	19.3791	19.0806	19.3075	19.7155	19.7323	0.49125	0.921211	19.7066	19.5403	19.916	19.5195	19.2682	18.4456	19.6163	19.3873
O88597	Becn1	-0.131753	0.410817	19.0408	18.6965	18.6013	18.8745	19.1369	18.9331	19.0174	18.6527	-0.0340753	0.0627627	18.9213	18.5781	18.8534	18.7985	19.2446	18.7804	18.3801	18.8825
O88622-2	Parg	0.274022	0.763266	18.4448	19.193	18.9451	19.0607	18.5602	18.5586	18.8395	18.5891	-0.176233	0.491018	18.5726	18.7318	18.6182	18.8693	18.555	19.1243	18.6831	19.1344
O88630	Gosr1	-0.277408	0.412784	13.1946	13.539	12.9795	12.7122	13.948	12.8156	13.5469	13.2244	-0.332337	0.131835	13.3426	13.2124	15.0502	13.0921	12.5047	13.6505	13.4961	16.3753
O88643	Pak1	-0.753851	1.90675	21.0784	21.4835	21.1187	21.3661	22.0993	21.4566	22.2262	22.28	-0.333455	0.51648	20.7921	21.5723	21.5934	21.3501	21.7789	21.1496	22.2366	21.4767
O88665	Brd7	0.251079	0.632058	20.1798	20.6105	20.7762	20.8239	20.2289	20.1944	20.7045	20.2582	0.114481	0.321072	20.6008	20.7833	20.6964	20.2142	20.5324	20.485	20.2171	20.6024
O88667	Rrad	-1.3424	1.99228	15.8579	16.3783	17.5473	16.4522	17.8993	18.0601	17.6883	17.9575	-0.932687	1.74393	17.2473	17.0561	16.2711	17.3193	17.7167	18.2452	17.5601	18.1026
O88673	Dgka	0.101016	0.170627	19.069	19.6153	19.7154	19.2969	19.7618	19.381	19.2308	18.9188	0.00776958	0.011877	19.2304	19.5903	20.0456	19.6296	19.7186	19.4254	19.3456	19.9753
O88685	Psmc3	0.180719	0.506034	25.028	24.5805	24.401	24.4453	24.3232	24.3741	24.6681	24.3665	0.155667	0.405741	24.6559	24.2543	24.5132	24.4308	24.4816	24.1095	24.6277	24.0127
O88696	Clpp	0.00979996	0.00720329	20.5681	20.9105	20.2204	19.1655	20.3831	20.4286	20.5659	19.4477	-0.953914	0.307124	14.9666	20.2876	20.3447	19.4985	20.0652	20.2052	19.1589	19.4838
O88735-2	Map7	0.0254517	0.0685389	23.2449	23.3505	23.607	23.5254	23.4597	23.6348	23.3982	23.1333	-0.226412	1.19772	23.1767	23.3524	23.2003	22.9856	23.3084	23.5691	23.451	23.292
O88738-2	Birc6	0.184042	0.600177	21.7665	22.0894	21.5769	22.1404	21.7959	21.7284	21.7631	21.5496	0.114443	0.540292	21.9387	21.7473	21.9648	21.8314	21.9931	21.6137	21.7566	21.661
O88746	Tom1	0.11503	0.146412	22.0667	21.5251	21.0708	20.9491	21.1258	21.359	21.6984	20.9685	0.222089	0.447943	20.5736	20.7757	21.4307	21.1694	21.0179	20.7652	20.4777	20.8003
O88783	F5	-0.477837	0.368197	16.8732	16.3209	16.8582	14.6408	16.9515	16.1626	16.9938	16.4965	-0.31579	0.333678	17.9889	16.5003	17.7517	17.3256	17.608	18.4023	17.4127	17.4066
O88792	F11r	-0.111174	0.177401	21.2748	21.1631	21.2672	21.8625	21.2863	21.2918	21.3794	22.0547	0.195364	1.06225	22.173	21.8259	21.9323	21.8488	21.7491	21.8221	21.5998	21.8275
O88811-2	Stam2	-0.307222	0.741569	17.6863	17.3252	17.1036	16.8625	17.5147	17.5266	17.3334	17.8317	1.06853	4.05374	17.9905	18.1738	18.0935	18.0358	17.2589	17.1033	16.8724	16.7848
O88824	Jtb	-0.0748854	0.0877766	17.2249	16.6313	16.7145	16.7564	16.673	17.1001	17.5764	16.2771	0.232809	0.266282	16.5186	17.0489	16.3621	16.8072	16.9957	16.3474	16.8912	15.5713
O88842-2	Fgd3	0.471769	1.09628	14.9406	15.2074	15.1654	15.2369	14.3652	14.2446	14.9243	15.1293	0.631063	0.84075	15.0873	16.106	15.6197	15.3489	14.0349	15.2519	14.9466	15.4042
O88844	Idh1	0.116673	0.270152	24.728	24.2054	24.396	24.6817	24.0781	24.3865	24.3722	24.7076	0.180597	0.575182	24.4104	24.5071	24.2931	24.4683	24.5365	24.0652	24.4095	23.9452
O88851	Rbbp9	-0.52316	1.01055	19.0995	18.9853	18.3808	18.559	19.0989	19.5183	19.7044	18.7957	0.385518	0.636593	18.9345	19.0975	19.5134	18.571	19.2305	18.6827	18.2873	18.3739
O88852	Tspyl1	0.365898	0.560825	15.2141	15.0096	14.2559	14.9759	14.9315	14.8155	14.2131	14.0318	-0.471982	1.00141	14.5609	15.3167	14.8639	14.7527	14.8022	15.5136	15.575	15.4914
O88879-2	Apaf1	-0.150801	0.476067	20.552	20.9084	20.8357	20.5314	20.9499	20.9412	20.9985	20.5411	-0.0960016	0.266577	20.8163	21.1433	20.7664	20.9787	21.2747	20.7564	20.8843	21.1734
O88888	Apba3	-0.160898	0.301119	18.1734	18.7559	18.8213	18.1271	18.3792	18.7152	18.4808	18.9461	-1.00722	0.954227	16.2578	17.7632	18.537	18.4108	18.8015	18.7841	18.3887	19.0234
O88895	Hdac3	-0.903462	0.611314	19.0124	16.1635	18.9313	18.7713	19.1022	19.51	18.8801	18.9999	-0.578437	0.567963	19.3227	17.8643	18.3306	18.4344	19.506	19.4923	17.977	19.2904
O88907	Pias1	0.0133324	0.0354613	19.7132	19.3944	19.7689	19.2523	19.4758	19.5215	19.6216	19.4566	-0.390919	0.647664	18.5207	19.2255	18.9872	18.8896	18.6232	19.5769	19.2322	19.7544
O88935-3	Syn1	-0.0489364	0.063238	21.9941	22.4324	21.2912	21.7011	21.8968	21.5586	21.9561	22.2031	0.129933	0.302305	22.4307	22.2148	22.0117	22.0063	22.3774	21.8217	21.7506	22.1941
O88939-2	Zbtb7a	0.126393	0.28991	22.8933	23.3036	23.521	23.7031	23.079	23.2956	23.2408	23.3	-0.194495	2.16192	23.0968	23.0628	23.053	23.1119	23.2508	23.1553	23.3508	23.3456
O88947	F10	0.377715	0.838172	19.8987	19.9709	20.5661	20.532	19.5161	19.9239	19.8292	20.1876	0.0571451	0.0367404	21.7853	19.909	21.3758	20.5776	20.4036	20.755	20.4184	21.8421
O88952	Lin7c	0.501456	0.641373	21.8921	20.2976	21.4312	21.6509	21.0462	20.7941	20.9454	20.4803	0.390077	1.37019	21.1631	20.9069	21.4993	20.9895	20.948	20.5725	20.7384	20.7395
O88958	Gnpda1	-0.246458	0.197833	20.5434	20.799	18.7446	19.6421	19.8489	20.5226	20.005	20.3384	0.177949	0.342523	20.7104	20.0497	20.2351	20.2031	20.6301	19.8947	19.9843	19.9775
O88968	Tcn2	0.0284257	0.0449333	19.8364	19.2462	19.0495	19.171	19.0178	19.1536	19.6286	19.3894	0.290798	1.07022	19.7293	19.5375	19.7605	19.6335	19.3894	19.088	19.2984	19.7217
O88983	Stx8	-0.0160384	0.0144568	20.1432	19.1589	19.3434	18.5313	19.5215	19.3126	19.5877	18.8192	0.293412	0.506074	18.7502	19.6266	19.662	19.9147	19.1869	19.1541	19.4045	19.0342
O88986	Gcat	-0.266376	0.290534	15.7903	14.6287	14.9166	16.1091	15.3193	15.7373	15.4517	16.0018	0.39428	1.00958	15.667	15.6361	15.5435	15.3857	14.8171	15.6993	15.1512	14.9875
O89001	Cpd	-0.505018	1.60767	22.6283	22.9981	22.9216	22.4426	23.2116	23.1023	23.1225	23.5742	-0.0926561	0.19966	23.2871	23.4515	22.749	23.3751	23.4911	23.3385	23.3482	23.0555
O89016	Abcd4	0.527782	1.52573	19.0325	19.4513	19.2032	19.2649	18.2431	19.0187	18.7723	18.8067	0.297243	0.696443	18.7163	18.8142	19.2452	18.518	18.5327	18.1425	18.7967	18.6327
O89020-3	Afm	0.0209975	0.0352936	20.7255	20.721	20.6147	21.3717	20.7825	20.87	20.5807	21.1156	-0.0149794	0.0165381	21.8118	20.612	21.5586	21.1064	21.1484	21.2221	21.0368	21.7414
O89023	Tpp1	-0.289371	3.74729	23.3803	23.3688	23.3153	23.4523	23.628	23.6363	23.7126	23.6973	-0.184524	1.41491	23.495	23.5861	23.446	23.6027	23.7917	23.6247	23.8433	23.6082
O89026	Robo1	-0.67099	0.410002	17.9208	18.6821	18.0001	15.5239	17.5787	18.4856	18.2842	18.4624	0.41235	0.117101	17.7775	18.6002	14.2536	18.7131	17.7902	14.9927	18.544	16.3681
O89033	Cdc6	-0.341794	0.759227	18.3505	19.1617	18.5075	18.5495	18.9201	18.6767	19.0272	19.3122	0.287849	1.09951	19.296	19.267	19.0113	19.1988	18.7352	18.665	19.1518	19.0697
O89050	Mkln1	0.177732	0.390958	17.3637	17.4038	17.766	17.1362	17.4288	17.3429	17.3962	16.791	0.145707	0.564124	17.048	17.4383	17.1264	17.431	17.1793	17.1312	17.2227	16.9278
O89051	Itm2b	0.0285871	0.0234696	14.8644	16.5093	15.4972	15.9921	16.2442	15.2222	15.4636	15.8187	-0.528167	0.610474	15.6274	15.4506	16.2914	15.1574	15.7049	15.6709	17.0973	16.1664
O89053	Coro1a	-0.0548368	0.173564	24.6338	24.9309	24.811	24.6144	24.5141	24.9057	24.9217	24.8677	-0.407739	1.27666	25.3468	25.4083	25.2419	25.043	25.3721	25.5883	25.6274	26.083
O89079	Cope	0.0219245	0.0164562	23.87	22.7586	22.7172	21.9508	22.4409	22.9958	23.3265	22.4456	0.304417	0.814957	22.3327	22.7589	22.4595	22.8585	22.6166	22.1944	22.4109	21.9699
O89103	Cd93	-0.19531	0.479867	17.2599	17.1476	16.7777	16.8385	16.9939	17.5214	17.3608	16.9289	-0.59289	1.11828	16.722	16.7198	17.1889	16.5447	16.9299	17.7437	17.0176	17.8557
O89106	Fhit	-0.30705	0.417086	17.5297	16.3495	17.036	16.7404	16.6698	17.227	17.2925	17.6946	0.0909333	0.118128	17.3961	17.0322	16.6924	17.1091	17.22	17.3438	17.057	16.2452
O89109	Kcnn4	-0.16379	0.291587	19.4462	19.9479	19.8106	19.1136	20.144	19.5781	19.7263	19.525	-0.023324	0.0249452	19.2938	19.3868	19.1673	19.061	19.0376	19.8855	19.5993	18.4799
O89110	Casp8	-0.152108	0.633325	21.6536	21.2238	21.4008	21.3879	21.4984	21.6862	21.6922	21.3978	-0.127192	0.581105	21.614	21.393	21.6629	21.628	21.7282	21.5667	21.5872	21.9246
O89112	Lancl1	0.0870991	0.10847	20.1318	19.1506	19.096	18.8693	18.9948	19.144	19.4428	19.3177	1.46755	0.853109	19.5797	19.2588	19.6969	19.2913	19.1107	15.4345	18.7494	18.6619
O89114	Dnajb5	-0.118282	0.253435	23.3389	23.3914	23.4962	23.849	24.0878	23.4664	23.4388	23.5556	0.0751657	0.199527	23.6572	23.4819	23.8771	23.5409	23.3317	23.4779	23.5467	23.9001
P00329	Adh1	-1.25372	2.09097	20.7555	21.2058	21.322	21.3261	23.2485	22.3541	22.0591	21.9625	-0.232572	0.375606	21.7763	21.6815	20.987	21.5599	22.3206	21.6869	21.4983	21.4292
P00375	Dhfr	-0.0254989	0.0436878	21.3669	21.2534	20.5848	20.9481	20.7853	21.0321	21.1928	21.2449	0.872037	2.59063	21.3621	21.0947	21.458	21.3622	20.3825	20.2944	20.9076	20.2044
P00397	Mtco1	0.074388	0.205879	21.7928	21.2846	21.3748	21.628	21.5007	21.2736	21.3547	21.6535	0.36394	1.55801	21.554	21.6088	21.5563	21.7	21.3023	21.0651	21.5578	21.0382
P00405	Mtco2	-0.268292	0.663681	19.4086	19.708	19.7892	19.9614	19.585	20.003	20.3498	20.0025	0.00664425	0.00862784	19.6623	20.1033	19.7792	19.6722	20.3107	19.7284	19.968	19.1833
P00416	mt-Co3	-0.502583	2.01978	20.6325	21.1131	20.8814	20.9101	21.3774	21.3776	21.1735	21.619	-0.317116	0.512961	21.297	20.4626	21.3847	20.6007	21.292	21.6701	21.1282	20.9231
P00493	Hprt1	0.0574565	0.0602615	19.5055	19.809	19.8476	18.8627	19.6257	19.6868	19.7756	18.7069	-0.0302248	0.0442288	19.1548	19.5463	19.3029	18.8727	19.7061	19.1336	18.7938	19.3641
P00920	Ca2	0.050612	0.123743	24.8303	24.773	24.8919	25.2397	24.7622	24.7105	24.8545	25.2053	0.334202	1.32693	24.7265	24.8775	25.018	24.7154	24.6101	24.2153	24.7394	24.4357
P01027	C3	0.270819	1.05534	23.2171	23.3056	23.0807	23.4263	22.7663	22.8738	23.0264	23.2798	0.0377116	0.0383249	25.4	24.0233	24.5357	24.4913	24.5596	24.4804	24.1871	25.0723
P01029	C4b	0.162093	0.329371	21.464	21.4403	21.3162	21.8422	20.8377	21.4709	21.474	21.6316	-0.19175	0.24653	23.4469	22.2679	22.7066	22.5754	22.8282	22.7639	22.6582	23.5134
P01592	Jchain	-0.549842	1.49631	23.2379	23.8202	23.4524	23.809	24.497	23.8727	24.1698	23.9793	-0.293545	0.748532	23.3863	23.6828	23.4394	23.7025	23.4177	24.2458	23.7563	23.9654
P01631		-0.40374	0.556519	20.3042	19.882	20.2749	20.3437	20.5987	20.2133	20.0961	21.5117	0.14446	0.375445	20.4226	20.2806	20.442	20.3723	20.296	20.289	19.7854	20.5694
P01634		-0.982957	0.441811	19.6111	16.2507	17.8543	19.0504	17.7472	20.1694	20.4247	18.357	-0.187266	0.12848	17.7874	17.5544	17.901	17.4692	16.8983	19.1423	17.0543	18.3661
P01637		0.0916061	0.0981568	20.76	21.302	20.4711	19.7075	20.3508	20.367	20.6988	20.4576	-0.330115	0.854813	19.6523	20.0814	20.3912	19.8542	20.5788	20.3971	20.0458	20.2778
P01639	Igkv9-120	-0.457903	0.707031	22.8725	22.5322	22.6249	23.0155	22.6752	23.6259	23.8227	22.7528	-0.433982	1.00398	22.9144	23.3077	22.6943	23.0595	23.1803	23.2219	23.3475	23.9622
P01642	Gm10881	-0.446067	0.59321	21.4036	21.1171	21.8351	22.2446	22.7517	22.2334	21.6172	21.7825	-0.211277	0.332555	21.7156	21.8072	21.9082	20.969	21.8739	21.3276	22.0691	21.9744
P01643		-1.5263	1.13793	18.0433	17.4023	15.3105	15.6998	18.845	17.73	17.9088	18.0773	-1.12489	2.23789	17.5704	17.4986	16.8226	16.7534	18.3556	18.4928	17.817	18.4791
P01668		-0.563819	0.335742	17.1749	16.7128	19.5978	17.9949	17.894	19.0288	18.9977	17.8151	0.54501	0.587969	17.7238	17.7616	18.8323	19.4045	17.7338	18.2735	17.6511	17.8836
P01801		-0.458549	0.742866	20.2697	21.1516	20.7802	20.5139	20.6799	21.5909	21.498	20.7807	0.169966	0.260692	20.4913	20.2584	20.3442	20.7249	20.6705	20.4452	19.5588	20.4644
P01831	Thy1	0.0387177	0.0978472	22.5712	22.5889	22.7308	23.0194	22.6039	22.6733	22.5039	22.9743	-0.370972	1.1987	23.0388	22.6694	23.038	22.7866	23.342	23.1081	22.9789	23.5877
P01837	Igkc	-0.534513	2.22723	23.8785	24.0877	23.8314	23.8452	24.1154	24.4912	24.5435	24.6307	0.124531	0.28043	24.3741	23.893	24.4533	24.029	23.7314	24.0427	24.1437	24.3335
P01844	Iglc2	0.957724	0.921597	18.9245	21.1174	19.3312	20.3844	18.6815	19.3277	19.2348	18.6827	0.999044	0.821777	19.5013	18.4419	20.4511	18.5248	17.434	18.6835	17.7564	19.049
P01864		0.808699	2.37156	24.188	23.6519	23.7011	23.4835	23.144	23.0048	22.9694	22.6715	0.762724	1.03285	24.4528	23.8946	25.2995	24.2712	23.388	24.2	23.229	24.0501
P01867-2	Ighg2b	-0.642934	1.71621	18.4195	17.87	17.4414	17.9263	18.5184	18.6436	18.5084	18.5585	0.113692	0.0822321	19.2981	17.378	19.2596	18.4369	18.3539	18.0312	18.4748	19.0581
P01868	Ighg1	-0.489213	0.585258	15.6631	16.9487	17.1589	17.0687	17.3277	16.6936	17.5084	17.2665	0.398662	0.205588	18.8685	16.1266	18.2845	16.8759	16.3076	16.4503	17.9933	17.8097
P01872-2	Ighm	1.22534	1.17446	19.0199	19.3131	18.0337	18.0496	17.8588	17.9287	17.6507	16.0766	0.706622	1.21445	19.9022	18.9754	19.9787	19.0856	18.4519	19.1727	18.6219	18.869
P01878		-0.500395	2.75707	27.5299	27.7017	27.7395	27.6033	27.9907	28.1574	28.3631	28.0648	-0.153213	0.683955	27.1653	27.49	27.5292	27.3589	27.4396	27.3967	27.6412	27.6787
P01887	B2m	0.559699	0.756492	24.3496	24.0703	23.4495	23.2485	22.4608	23.4898	23.5699	23.3587	0.507536	1.40398	23.18	24.0847	23.7145	23.632	23.0146	23.2728	23.1177	23.176
P01898	H2-Q10	-0.0153575	0.034004	21.3929	21.2034	21.7468	21.1834	21.2279	21.5414	21.5452	21.2733	0.406947	0.608039	23.0508	22.0278	22.3565	21.9636	21.6181	21.7965	21.8436	22.5128
P01899	H2-D1	0.168952	0.833442	24.223	24.1665	24.4557	24.3525	23.9847	24.0572	24.1351	24.3449	0.234143	1.51446	24.5034	24.8732	24.619	24.5965	24.4724	24.3754	24.3661	24.4416
P01901	H2-K1	-0.201095	0.113129	18.587	16.2831	18.5629	18.6505	18.4751	17.628	17.796	18.9887	0.192897	0.461466	19.1398	18.7043	18.7162	18.5033	18.202	18.7047	18.575	18.8103
P01942	Hba	-0.161413	0.162741	25.0399	24.6058	23.9534	24.2778	23.813	24.5278	25.0534	25.1283	1.62591	3.47024	26.0582	25.5395	25.77	26.1077	24.1974	24.4905	24.5302	23.7537
P02089	Hbb-b2	-0.59024	0.685502	19.4702	19.2299	18.2403	18.5948	18.5817	19.6	19.7696	19.9449	1.69864	3.45705	20.3063	20.1841	19.9568	20.3139	18.7739	18.2123	18.9469	18.0334
P02463	Col4a1	-0.201037	0.443954	22.4288	22.8055	22.726	22.9697	22.9567	23.1285	23.1967	22.4521	-0.357596	0.534368	22.747	22.6633	22.9951	22.5277	22.6827	23.0584	22.6905	23.9319
P02468	Lamc1	0.0291734	0.140039	27.5842	27.3376	27.6139	27.4322	27.5037	27.536	27.4781	27.3335	-0.137111	0.321626	27.3548	27.0849	27.6247	27.4396	27.5834	27.383	27.2134	27.8726
P02469	Lamb1	-0.121821	0.705966	26.2407	26.1972	26.3177	26.4956	26.3647	26.4206	26.3672	26.5859	-0.0521374	0.102865	26.608	26.1102	26.7682	26.4043	26.6065	26.4964	26.2098	26.7866
P03911	Mtnd4	-0.130651	0.0563024	13.2321	15.7447	14.6827	13.9014	13.1511	15.2816	15.7995	13.8512	-0.75424	0.384059	13.4365	13.5877	15.4397	13.7299	13.4186	13.9668	15.1632	16.6622
P03921	Mtnd5	-0.744974	1.08167	19.9193	20.5217	19.7359	20.881	21.5277	21.0705	20.362	21.0777	0.315121	0.448686	21.2772	21.2928	20.696	20.6074	21.2475	20.877	20.0886	20.3998
P03953-2	Cfd	-0.40826	0.0863205	15.12	21.8849	22.0176	21.8911	21.2357	20.3829	20.4507	20.4773	0.0465498	0.0428461	22.5293	21.6401	21.7299	21.0153	21.4139	21.567	21.4268	22.3208
P03958	Ada	-0.518579	0.654661	19.4991	18.0632	18.8395	19.0964	18.8622	19.6336	19.8944	19.1823	0.283153	0.610832	19.2601	19.5793	19.1633	19.8546	19.554	19.2388	18.8133	19.1187
P03975	Iap	-0.325552	1.02956	19.1579	19.158	18.9459	18.8397	19.4374	19.2215	19.0412	19.7035	0.229806	1.06109	19.5191	19.7179	19.3388	19.3437	19.103	19.4043	19.1777	19.3152
P03995	Gfap	0.233125	0.5261	23.1176	22.2602	22.7923	22.5369	22.3268	22.421	22.71	22.3169	-0.228815	0.243162	22.6509	22.4275	23.0164	23.013	23.849	22.5061	22.343	23.3249
P04117	Fabp4	0.188776	0.17626	23.8412	23.7988	22.6497	22.7589	22.368	23.0953	23.1916	23.6386	0.828089	0.741721	24.1607	22.622	24.8435	23.284	22.7971	22.9672	22.3121	23.5214
P04186	Cfb	0.397518	1.49329	23.3072	23.5339	23.5504	23.3381	22.716	23.0477	23.0325	23.3434	-0.000983238	0.00102395	24.9783	23.7789	24.208	24.0485	24.0848	24.1022	24.0107	24.8198
P04223-2	H2-K1	-0.28556	0.23375	17.7846	16.3289	16.6172	18.2514	17.1522	17.9665	17.3465	17.6592	0.300226	0.585218	17.7573	18.1774	17.9574	18.3776	18.0987	17.7971	17.1952	17.9778
P04230	H2-Eb1	-0.0184259	0.0314445	21.6336	21.644	21.4353	21.6012	21.6124	21.8286	21.9063	21.0404	0.227544	1.40343	22.1896	22.0335	22.1939	21.8394	21.8379	21.8622	21.8749	21.7714
P04441-2	Cd74	-0.452029	0.825749	18.2281	19.0828	18.9631	19.0728	19.7222	19.4248	18.8903	19.1177	-0.0474224	0.0444793	20.2451	19.5216	18.7231	19.1396	19.5942	19.8649	19.0001	19.36
P04627	Araf	-0.0178351	0.0437132	21.0776	20.9904	20.893	20.977	21.048	20.8075	20.7818	21.372	0.119039	0.734915	20.9679	20.955	20.9922	21.0372	21.045	20.9513	20.7563	20.7237
P04919-2	Slc4a1	-0.230233	0.631413	23.5724	23.7321	22.9856	23.605	23.7121	23.8372	23.6725	23.5943	0.369109	1.22319	24.1457	23.6915	23.6879	23.5766	23.1278	23.538	23.417	23.5424
P04925	Prnp	-0.111398	0.317363	18.6477	18.9552	18.5467	18.8378	19.1528	18.9239	18.7378	18.6184	-0.0756731	0.160699	19.0289	18.3977	18.7841	18.5093	18.6619	18.8362	18.5004	19.0242
P04940		-0.223519	0.485329	21.7732	21.0581	21.2199	21.3508	21.9599	21.4329	21.2986	21.6047	-0.421803	0.501115	21.466	20.9808	21.2584	21.3289	20.9442	22.4248	21.1477	22.2046
P05063	Aldoc	-0.397923	1.18489	22.072	22.0108	21.9862	21.3817	22.2293	22.1627	22.4728	22.1776	0.122771	0.284012	21.9881	22.1884	21.8194	22.1977	22.3808	21.7061	21.8643	21.7513
P05064	Aldoa	-0.043355	0.0927186	30.0171	29.4752	29.6335	29.6459	29.4026	29.7088	29.8356	29.9982	0.3044	0.991198	29.7263	29.6876	29.9791	29.7737	29.7878	29.1394	29.6449	29.3771
P05132-2	Prkaca	-0.200671	0.962727	24.0894	24.0244	23.9711	24.2317	24.28	24.1739	24.1307	24.5348	0.309141	1.0175	24.382	24.193	24.5479	24.3565	24.4598	23.9512	23.8202	24.0115
P05201	Got1	0.00430346	0.0140457	24.1993	24.2404	24.2027	24.0895	23.8971	24.2737	24.201	24.343	0.13497	0.385505	24.2408	23.8184	24.3409	24.0455	24.2727	23.8629	23.9295	23.8407
P05202	Got2	-0.151221	0.687291	26.9959	26.6435	26.8584	26.8163	26.7533	27.0019	27.09	27.0739	0.347194	1.07019	26.9043	26.8108	27.1556	27.0764	27.0762	26.4231	26.5788	26.4803
P05208	Cela2a	0.138178	0.154122	15.5623	16.1062	16.6335	16.7371	16.2148	16.556	15.5415	16.174	-0.630951	1.05686	16.5177	15.8815	15.9529	15.5452	16.0501	17.1446	16.436	16.7904
P05213	Tuba1b	-0.10838	0.133063	21.6125	20.942	21.9741	21.7728	21.4788	21.6249	21.3413	22.2899	-0.00798893	0.00931387	22.0526	21.0309	22.0179	21.8613	21.3614	22.1402	21.7276	21.7656
P05366	Saa1	-0.268099	0.965463	21.0047	20.8223	21.2691	20.6949	21.3578	21.0923	21.1047	21.3086	-0.475063	0.783279	23.0299	22.7493	22.0053	22.0208	22.9937	22.535	22.9096	23.2671
P05367	Saa2	-0.099617	0.571281	20.7681	20.7245	20.9888	20.8492	21.0559	20.897	20.7904	20.9857	-0.832824	1.08948	22.5767	21.8062	21.367	21.6603	22.8459	21.9181	22.5987	23.3788
P05480-1	Src	-0.0994263	0.265608	22.5094	22.5161	22.2886	21.8889	22.3191	22.5202	22.3404	22.421	-0.00486803	0.0113884	22.5815	22.4074	22.4229	22.0091	22.5233	22.1779	22.2977	22.4414
P05555-2	Itgam	-0.0769129	0.390523	21.8423	21.7701	21.9779	21.8344	22.1519	21.8313	21.8492	21.9001	-0.336707	0.491666	23.1675	22.4321	22.7854	22.6908	22.4632	23.1974	22.9818	23.7801
P05622-2	Pdgfrb	0.255876	0.526254	16.3035	16.7152	16.755	16.5938	16.0986	15.9423	16.4659	16.8371	0.303839	0.853741	17.2327	17.0901	16.9896	16.7194	16.6581	16.875	16.9605	16.3227
P05784	Krt18	-0.507933	2.32762	25.8416	25.9499	25.7019	25.5225	26.3234	26.0791	26.4092	26.2361	0.0620027	0.189881	26.0413	26.0211	25.8455	26.2851	26.2249	25.8159	26.0263	25.878
P06151	Ldha	-0.126839	0.143756	23.901	22.9936	23.1673	23.5538	23.0147	23.1946	23.7199	24.1938	0.444733	0.638927	24.1179	23.0812	24.0129	23.7449	23.4793	22.7624	23.8545	23.0817
P06537-5	Nr3c1	-0.0279431	0.172385	21.2042	21.3822	21.1584	21.3333	21.3527	21.1988	21.3061	21.3323	-0.296894	1.90465	20.9921	21.3071	20.9956	21.0551	21.2712	21.4018	21.4506	21.4139
P06683	C9	0.17325	0.340794	22.3228	21.9975	22.5675	22.6779	21.7863	22.2794	22.2691	22.538	0.522043	0.824794	23.4191	22.6783	23.2247	22.8084	22.5811	21.8228	22.5291	23.1093
P06684	C5	0.109371	0.151282	21.7888	20.7871	21.9202	21.5799	21.0851	21.5552	21.5028	21.4955	0.19244	0.194076	23.7437	22.4422	22.9638	22.5812	22.4887	22.6688	22.3162	23.4875
P06728	Apoa4	-0.379395	0.77873	19.452	18.7998	19.7049	19.3513	19.7858	19.4011	19.5597	20.0789	0.786147	1.49452	20.7062	20.4927	20.1857	20.3652	19.3666	19.5372	19.2838	20.4175
P06745	Gpi	0.0117464	0.0292502	27.0225	26.4541	26.7542	26.7918	26.5795	26.7001	26.9316	26.7644	0.212991	0.796696	26.705	26.7296	26.8332	26.8122	26.9375	26.405	26.4968	26.3888
P06797	Ctsl	-0.872081	2.28704	22.9474	22.1972	22.8992	22.3006	23.3521	23.3781	23.5571	23.5456	-0.575236	1.34777	22.7917	22.1313	22.9021	22.6436	23.2633	22.7471	23.3699	23.3894
P06800-5	Ptprc	-0.109135	0.240368	20.0549	20.3822	20.7874	20.7472	20.595	20.7275	20.4237	20.6619	-0.372796	0.774795	21.4376	20.9581	21.1054	20.6311	21.1242	21.2071	21.4135	21.8785
P06801	Me1	0.0293589	0.0744826	19.4028	19.307	19.0658	18.9018	18.9809	19.0658	19.3711	19.1421	0.376478	1.11104	19.3751	19.136	19.4572	19.3268	19.2938	18.6477	18.6904	19.1573
P06802-2	Enpp1	-0.0580392	0.297441	23.8115	23.8329	23.6334	23.7631	23.8191	23.6789	23.7712	24.0039	-0.0704041	0.159968	24.1398	23.833	23.8865	23.9847	24.2217	23.7824	23.7531	24.3684
P06837	Gap43	0.11995	0.161137	19.1705	20.3342	19.3064	19.5699	19.4192	19.2056	19.4876	19.7889	0.0128937	0.0323999	20.1131	20.3467	19.8436	20.0788	20.317	20.0924	19.8787	20.0425
P06909	Cfh	0.160319	0.44463	23.4325	23.6186	23.3447	23.6055	23.0318	23.3423	23.2508	23.7353	-0.0639834	0.0596279	25.3239	23.9557	24.5073	24.2824	24.4167	24.3927	24.2177	25.298
P07091	S100a4	-0.30935	0.541521	21.8008	21.4709	21.1934	20.6381	21.3335	21.5391	21.7885	21.6794	0.136152	0.284926	22.2231	22.1185	22.173	22.1951	21.9715	21.6956	21.8902	22.6078
P07146	Prss2	-0.821259	0.195549	16.9793	15.1663	19.5354	19.7987	14.9924	19.757	20.0443	19.971	-0.259644	0.197441	21.5022	21.5243	21.1371	21.5085	21.3345	21.9922	20.4859	22.8981
P07214	Sparc	-0.0863452	0.168209	21.8281	21.4987	21.4606	21.0026	21.6175	21.4523	21.7715	21.2941	0.181528	0.598622	22.1399	21.9144	21.7041	22.0015	21.4536	21.7498	21.9598	21.8706
P07309	Ttr	-1.50413	2.00896	21.405	20.3057	20.3091	21.4349	21.7851	22.2244	22.5133	22.9485	0.00433826	0.00232969	22.7513	21.3027	22.9879	22.1171	22.204	20.9197	23.0127	23.0052
P07310	Ckm	-0.101585	0.181126	24.2709	24.2652	24.3694	24.7723	24.5345	24.161	24.3684	25.0202	0.399031	1.42707	24.9272	24.658	24.9954	25.0428	24.5648	24.1793	24.5111	24.7719
P07356	Anxa2	-0.115678	0.370363	26.6138	26.3011	26.0694	26.2181	26.2787	26.3436	26.4324	26.6104	0.431756	1.36614	26.9641	26.3529	27.0837	26.6264	26.2705	26.2922	26.3236	26.4138
P07361	Orm2	0.625786	0.661906	21.7924	23.4031	21.8299	22.3539	21.3204	21.583	21.5018	22.4708	-1.46716	1.36677	24.4963	23.5876	23.3773	23.2888	25.3006	25.0007	23.9379	26.3795
P07724	Alb	0.692266	3.17268	31.7723	31.5028	31.5676	31.7687	30.7211	30.9948	31.0294	31.097	0.599815	0.935619	32.5888	31.3571	32.4208	31.9383	31.6703	31.0892	31.2934	31.8529
P07758	Serpina1a	0.484899	1.74189	24.765	24.459	24.7665	25.0086	24.3015	24.1816	24.0532	24.5234	0.279713	0.451045	25.7833	24.6541	25.042	25.3083	24.9707	24.541	24.9065	25.2507
P07759	Serpina3k	-0.0380044	0.033491	23.4845	23.5398	24.3874	24.8189	23.9538	23.7466	23.9607	24.7216	-0.0864215	0.059397	25.8768	23.767	25.0686	24.704	24.9309	24.8947	24.3052	25.6312
P07901	Hsp90aa1	-0.532886	1.34157	27.7422	28.0868	28.0863	28.5367	28.5279	28.4528	28.5562	29.0467	0.071547	0.143016	28.5746	28.091	28.2988	28.3909	28.019	28.7315	28.2347	28.084
P08003	Pdia4	-0.041728	0.241128	27.5569	27.6455	27.5883	27.4413	27.6982	27.4636	27.6817	27.5552	0.0434484	0.172443	27.6757	27.6823	27.3844	27.726	27.6089	27.5075	27.7211	27.4571
P08030	Aprt	0.206925	0.236322	24.9439	23.9729	23.9507	23.7154	23.3036	23.9901	24.3695	24.0919	0.302032	0.671074	23.8162	23.9689	24.5731	24.2406	24.229	23.5664	23.7543	23.8409
P08032	Spta1	-0.244231	0.607363	19.6526	19.1238	19.2638	19.5791	19.5935	19.2745	19.7983	19.9299	0.608151	1.69437	19.9874	19.8805	19.903	20.0636	19.4792	18.7924	19.6377	19.4927
P08071	Ltf	0.336671	0.770392	21.2877	22.0228	21.8734	21.8645	21.5367	21.0349	21.7045	21.4256	-0.158195	0.100462	23.9894	22.1943	22.6467	22.3018	22.2453	22.8147	22.605	24.1001
P08074	Cbr2	0.255032	0.898944	22.0898	21.5838	21.8573	21.5393	21.3587	21.46	21.6486	21.5828	0.201915	0.293223	22.1748	21.2863	22.4031	21.9895	21.6757	21.8921	21.3712	22.107
P08101-2	Fcgr2	0.216231	0.418908	21.1827	21.8122	21.5592	21.7807	20.8935	21.4593	21.3717	21.7454	-0.160663	0.252644	22.9141	22.1608	22.1617	22.2406	22.536	22.8684	22.0145	22.7009
P08103-2	Hck	-0.77751	0.422183	18.7033	15.9983	19.5216	19.3003	18.9897	19.0241	19.3183	19.3014	0.277236	0.894108	20.2372	19.8103	19.8087	19.6617	19.6616	19.8359	19.3886	19.5228
P08113	Hsp90b1	-0.510085	2.44573	28.534	28.8446	28.6032	28.745	29.3104	29.0004	29.0981	29.3582	0.00138569	0.00260795	29.1431	28.8433	28.7658	29.4103	28.9409	29.2198	29.1843	28.812
P08121	Col3a1	0.256598	0.282095	22.2776	23.8396	22.8525	23.171	22.9471	23.0152	22.9455	22.2065	-0.670414	0.63065	22.4656	22.7632	23.0242	22.0416	22.4107	23.0212	22.9827	24.5617
P08122	Col4a2	-0.110658	0.211387	21.6142	21.4857	21.5544	22.2499	21.7778	21.9238	22.0833	21.562	-0.210037	0.234533	21.643	21.3983	21.7434	21.6404	21.4359	21.5856	21.3729	22.8709
P08207	S100a10	0.12429	0.136565	24.2409	23.5007	23.1602	22.7466	23.2995	23.3169	23.5964	22.9384	0.633525	1.84479	23.4844	23.1956	23.8872	23.6672	22.8033	22.8893	22.7506	23.2571
P08226	Apoe	0.190447	0.20791	19.6059	19.9047	18.3068	19.1852	18.975	18.8077	19.309	19.1493	0.477361	0.848609	20.8019	19.8407	20.3348	20.0576	19.6261	19.5887	19.5566	20.3542
P08228	Sod1	-0.144639	0.526306	29.049	28.7629	29.1741	28.8792	28.8598	29.2308	29.24	29.1131	-0.168422	0.577697	28.7851	29.2531	28.6818	28.9056	29.2303	29.0763	29.0338	28.9587
P08249	Mdh2	-0.0926795	0.218477	27.4708	26.9296	27.0562	26.9119	26.869	27.2123	27.3306	27.3273	0.417174	1.42372	27.2121	27.1764	27.5389	27.1138	27.1063	26.6821	27.0007	26.5834
P08551	Nefl	0.622552	1.03657	22.1667	20.8551	22.0429	22.0173	21.2799	21.0842	21.0675	21.1602	0.0398836	0.0379974	21.9812	20.7986	22.0534	22.0087	21.6525	21.4733	21.3241	22.2324
P08553	Nefm	-0.11095	0.260103	19.8446	19.8473	20.0748	19.8618	20.4689	19.8833	20.0307	19.6893	-0.26545	0.525949	20.4711	19.7301	19.8468	20.1158	20.4619	20.1869	19.9096	20.6672
P08752	Gnai2	-0.0688286	0.237537	22.5046	22.2792	22.3434	22.0892	22.162	22.3446	22.5288	22.4562	0.242729	0.539266	22.7552	22.4195	22.7293	22.5604	22.9203	22.1536	22.0556	22.3639
P08775	Polr2a	0.0893431	0.473469	22.8279	23.0758	23.1163	23.0929	23.056	22.9411	22.9582	22.8002	-0.228352	0.908042	22.895	22.9057	22.8393	22.6947	22.7375	23.3016	23.1219	23.0872
P09055	Itgb1	-0.287694	0.825908	24.0985	24.1449	24.093	24.5789	24.4025	24.4803	24.2979	24.8855	0.15945	0.498038	24.8022	24.2115	24.7161	24.7103	24.5038	24.3381	24.3739	24.5867
P09103	P4hb	-0.337356	1.49336	29.1509	29.1413	28.9296	28.9408	29.329	29.1322	29.411	29.6399	0.0227833	0.0439075	29.3152	29.0665	29.0338	29.6691	29.2676	29.287	29.4747	28.9642
P09242	Alpl	0.244889	0.514698	21.7274	21.4611	21.8976	22.0744	21.2959	21.3532	21.4718	22.0601	-0.490996	1.00659	23.2534	22.2643	22.5551	22.5008	22.839	23.1633	23.0554	23.4799
P09405	Ncl	0.107298	0.33903	27.0611	27.1365	27.1219	27.3888	27.284	27.1629	27.082	26.7502	-0.235153	0.768083	26.8097	26.7279	26.9087	26.54	26.6519	27.2544	27.0992	26.9213
P09411	Pgk1	-0.124291	0.916024	27.6829	27.4957	27.6014	27.5262	27.6527	27.5743	27.7533	27.823	0.162584	0.744116	27.8382	27.5297	27.7208	27.7257	27.7978	27.4451	27.4805	27.4408
P09450	Junb	0.100156	0.071092	16.2921	17.5346	17.7878	16.7735	16.5108	16.3118	17.2403	17.9244	0.064954	0.0496059	17.7279	17.164	16.1328	16.8111	17.4507	16.9799	17.1494	15.9961
P09470	Ace	-0.00934315	0.017719	20.7509	20.4593	20.7015	20.5537	20.4836	20.3071	20.6302	21.0818	0.113786	0.200574	21.3356	20.7316	21.1411	20.5384	20.6903	20.8303	20.5881	21.1829
P09528	Fth1	0.329957	0.546976	23.6815	23.5104	23.2004	23.0587	22.541	22.718	23.304	23.5681	0.406998	0.526937	23.7972	25.1548	23.8657	24.5987	24.2974	23.615	24.0846	23.7914
P09541	Myl4	-0.496965	0.624924	22.7903	22.807	22.1217	21.8212	22.0811	23.1975	23.3805	22.8689	-0.346603	0.734412	22.524	22.8851	21.986	22.385	22.7223	22.7024	23.1882	22.5536
P09581	Csf1r	0.0788031	0.161599	21.2054	21.2577	21.8339	21.8349	21.3483	21.4721	21.3518	21.6444	-0.261436	0.475102	22.5173	21.668	21.9646	21.784	22.0049	22.3824	21.9497	22.6425
P09602	Hmgn2	0.0707369	0.10795	22.8845	23.7019	23.5573	23.8207	23.7792	23.3561	23.2484	23.2976	-0.556324	3.53804	23.1117	23.2256	22.9305	22.9675	23.5576	23.6559	23.6755	23.5715
P09671	Sod2	-0.301883	0.632201	22.513	21.8677	22.2233	22.2642	22.0598	22.426	22.6559	22.934	0.570562	2.01464	22.7051	22.812	22.5769	22.773	22.433	21.7607	22.2736	22.1174
P09803	Cdh1	0.0179667	0.0512717	28.5103	28.2705	28.7678	28.6255	28.5524	28.6897	28.3918	28.4684	-0.416524	2.64896	28.2118	28.4252	28.2289	28.3808	28.5833	28.8817	28.7493	28.6984
P09813	Apoa2	-0.235202	0.407747	17.8822	18.1902	17.644	17.7987	18.1711	18.0848	17.5458	18.6542	1.00104	1.24392	19.9751	18.8005	20.5941	19.3229	18.5556	18.2449	19.0116	18.8765
P09925	Surf1	0.273455	0.473471	19.241	18.8207	18.8719	18.2572	18.3472	18.81	18.7921	18.1477	0.132083	0.345885	18.3382	18.6037	18.3875	18.3565	18.017	18.2344	18.7231	18.183
P0C0S6	H2az1	0.159161	0.17931	18.5943	18.8973	18.8765	18.8192	18.4564	17.9939	18.5065	19.5939	1.21707	1.84275	20.1924	20.6456	19.5088	20.5844	18.5676	18.8799	19.7085	18.9069
P0C605-2	Prkg1	-0.261023	0.530737	22.2175	21.9732	22.5321	22.7945	22.9259	22.3053	22.5265	22.8037	-0.139095	0.237447	22.8084	22.3382	22.6327	22.7894	22.9861	23.0175	22.1498	22.9717
P0DJE0	Pet100	0.516914	0.613696	20.0755	19.2053	20.1114	19.0649	18.5112	19.5956	19.5838	18.6988	0.589775	1.27458	18.6232	19.6041	18.8236	19.0281	18.5809	18.4002	18.6478	18.0909
P0DN34	Ndufb1	0.0138388	0.0124281	21.9645	21.6847	21.0341	20.6096	20.7909	21.6669	21.6607	21.1191	0.659528	1.26418	21.1652	21.5711	21.056	21.6064	20.9472	21.0135	20.8145	19.9854
P0DOV2	Ifi204	0.000857353	0.0021893	20.2063	19.6985	20.2238	19.9291	20.0507	19.9074	20.0197	20.0765	-0.378085	0.622229	20.4252	20.3204	20.5857	20.372	20.4034	21.009	20.2929	21.5103
P0DP26	Calm1	-0.109203	0.139761	25.0917	25.1303	24.4452	24.4457	24.4706	25.1886	25.3554	24.5351	0.713125	1.47153	24.3289	25.1552	25.1682	24.9303	23.8525	24.5498	24.3927	23.9351
P0DPE0	Eef1akmt4	0.0710554	0.133737	21.7144	21.7816	21.7142	20.9623	21.4286	21.6106	21.4645	21.3845	-0.0588026	0.1662	21.5803	21.4785	21.2132	21.4281	21.3458	21.8156	21.4338	21.3402
P10107	Anxa1	-0.623807	1.28193	24.7391	24.363	24.0268	23.8628	25.3086	24.5604	24.9725	24.6454	0.384455	0.894581	25.0822	24.3774	24.9297	24.856	24.3705	24.1293	24.3437	24.864
P10126	Eef1a1	-0.319994	0.864412	29.1254	29.5989	29.1907	29.7324	29.7264	29.5673	29.5864	30.0473	0.429908	3.59937	30.246	30.0813	30.088	30.0572	29.737	29.724	29.7085	29.5833
P10404		-1.8593	2.27931	20.5104	21.0494	20.7586	19.1668	22.5523	22.3119	22.0649	21.9932	-1.76556	2.92734	20.3231	21.0349	19.656	20.2067	22.0969	22.0381	22.3547	21.7933
P10493	Nid1	0.237345	1.27262	23.7954	23.956	23.6742	23.9181	23.7547	23.6684	23.4027	23.5685	-0.186907	0.434229	23.9841	23.4742	23.9456	23.4945	23.9256	23.7562	23.6852	24.279
P10518	Alad	-0.528061	0.139387	21.6831	22.6831	21.6547	16.3573	20.9148	21.1118	21.1716	21.2923	-0.408145	0.0748019	15.8105	21.3179	21.3572	21.0333	21.4516	21.7368	16.066	21.8972
P10605	Ctsb	-0.293436	1.68207	27.1842	26.9868	27.2679	27.3521	27.361	27.474	27.5144	27.6154	-0.820862	3.12715	27.8237	27.6537	27.681	27.5795	28.6176	28.1903	28.4652	28.7482
P10630-2	Eif4a2	0.0287623	0.0848673	25.1165	24.8052	24.5338	24.8391	24.7226	24.7945	24.8667	24.7957	0.382595	1.94249	24.8518	24.7546	24.8998	24.869	24.7476	24.2944	24.4606	24.3423
P10637	Mapt	0.259738	1.05914	23.0683	23.2585	23.5683	23.5443	23.0428	23.2144	23.0295	23.1137	-0.583066	2.38804	23.0755	22.9144	23.0416	23.2894	23.7961	23.4072	23.5878	23.8622
P10637-2	Mapt	-0.145816	0.0915204	20.2965	22.4377	22.7286	22.2933	22.1655	22.472	22.0508	21.6511	-0.287334	0.944477	22.1703	21.8949	22.2211	22.1111	22.4075	22.2135	22.1585	22.7673
P10639	Txn	-0.293465	0.837981	26.0176	25.3511	25.4848	25.5592	26.0404	25.6185	26.0366	25.891	0.225138	0.321756	25.5785	25.4344	26.0467	26.101	25.7711	25.1959	26.1615	25.1315
P10649	Gstm1	0.226477	0.324096	26.2131	25.3218	25.3286	25.0423	24.935	25.4589	25.5585	25.0475	0.539982	1.2857	25.0965	25.1939	25.5865	25.4281	25.1677	24.2471	24.8616	24.8687
P10711	Tcea1	0.166273	0.35173	23.2094	23.1585	23.1269	22.5462	23.017	22.9422	22.9629	22.4539	-0.251439	0.545951	22.3325	23.2552	22.4957	22.5547	22.7998	23.0889	22.9198	22.8353
P10833	Rras	-0.0546436	0.137408	23.3731	22.8172	23.0965	23.1326	23.393	22.9221	23.112	23.211	0.295955	0.780084	23.5095	22.8416	23.5926	23.2682	23.159	22.9832	22.7843	23.1015
P10922	H1-0	-0.0478201	0.0991197	27.0334	27.7724	27.4665	27.7407	27.5223	27.5057	27.491	27.6853	-0.289135	0.997911	27.2868	27.5233	27.6167	27.0974	27.9104	27.5636	27.7118	27.4949
P11031	Sub1	-0.165565	1.29166	25.3924	25.495	25.4291	25.5308	25.7002	25.7571	25.551	25.5012	-0.303666	0.967505	25.2055	25.5723	25.1375	25.1794	25.2977	25.8939	25.6285	25.4893
P11087	Col1a1	0.517378	1.04651	23.7503	24.8304	24.6726	24.6306	24.0219	24.0976	23.9576	23.7372	-0.264072	0.254607	24.5856	24.3194	24.7472	24.073	24.3889	24.3614	24.1544	25.8767
P11103	Parp1	-0.43012	1.33058	20.158	20.8655	20.7237	20.3777	21.1008	20.8107	20.9344	20.9994	-0.0270448	0.0301354	20.7345	21.3099	20.1081	20.2671	20.3666	21.0586	20.5313	20.5714
P11152	Lpl	0.26519	0.604277	21.4533	20.5556	20.8387	20.709	20.6329	20.7854	20.4608	20.6168	0.372	1.0623	20.6803	20.2909	20.866	20.2997	20.0909	20.3933	19.8829	20.2819
P11157	Rrm2	-0.667651	0.335983	18.3196	18.9039	15.1061	17.6222	17.9459	18.4401	18.3681	17.8683	1.44762	0.801522	18.301	17.7738	18.2262	17.3265	15.3661	17.7204	14.6065	18.1442
P11276	Fn1	0.000219822	0.000508724	25.7796	25.6352	25.9318	26.0944	26.1396	25.8474	25.8182	25.6348	0.0372515	0.0383814	26.5965	25.6258	26.3663	26.0936	25.7696	25.9602	25.8875	26.9158
P11352	Gpx1	0.284156	0.326771	19.9109	19.4639	19.3318	18.4473	18.6117	19.2768	19.4362	18.6925	0.177913	0.422469	18.8895	19.6545	19.5892	19.1129	19.1005	19.1194	19.2058	19.1087
P11438	Lamp1	-0.400981	0.485739	19.3653	19.5014	20.0427	20.6046	20.378	20.0191	19.7935	20.9273	-0.097682	0.140518	21.2621	20.3137	20.7112	20.3281	21.0254	20.9378	20.4155	20.6271
P11440	Cdk1	0.303511	1.07706	13.7263	13.4445	13.6091	13.8381	13.1114	13.1816	13.5174	13.5936	0.533525	1.71932	13.6999	13.706	13.5388	13.7848	12.8294	13.0688	13.106	13.5912
P11499	Hsp90ab1	-0.210209	0.650267	28.267	28.6613	28.5478	28.9276	28.8791	28.6363	28.7585	28.9707	0.0470519	0.161421	28.6882	28.597	28.7225	28.8807	28.519	28.9491	28.6526	28.5795
P11531	Dmd	0.232179	0.837454	23.1836	22.9151	23.2399	23.4321	23.1448	22.7285	22.9313	23.0372	0.186565	0.529649	23.2751	23.0356	23.5011	23.4783	23.4042	22.9378	22.9227	23.2792
P11627	L1cam	0.213298	1.43515	25.1993	25.1443	25.1785	25.4214	25.0675	25.1379	24.9609	24.9241	-0.277439	1.44254	25.082	25.0221	25.1247	25.0564	25.4896	25.138	25.2172	25.5501
P11672	Lcn2	0.0690928	0.0452516	18.7169	18.2444	19.2804	20.3702	19.582	18.3196	19.1063	19.3276	-0.972408	0.90888	21.5951	19.7221	20.8435	20.0561	20.8879	21.4871	21.2384	22.493
P11679	Krt8	-0.0336962	0.213412	32.1476	32.0224	32.1494	32.2127	32.1196	32.0748	32.1722	32.3002	-0.0509572	0.256148	31.9598	31.9337	32.0459	32.0666	32.0313	31.9309	32.2681	31.9798
P11680	Cfp	-0.161357	0.0583263	16.9975	17.5916	13.7352	17.1979	15.3955	16.7783	16.7037	17.2902	0.00752497	0.00558288	18.919	18.2712	18.1595	17.939	18.0487	18.1886	17.5766	19.4446
P11688	Itga5	-0.134317	0.335767	22.0574	21.7496	21.8855	22.3417	22.2624	22.2364	21.8031	22.2695	-0.0502114	0.0529286	22.348	21.55	22.6695	22.3551	22.1462	21.8984	22.1202	22.9587
P11725	Otc	0.0926042	0.193858	21.0795	20.4889	20.7897	20.6279	20.4332	20.7112	21.0236	20.4475	0.373791	1.39104	20.6095	20.8282	20.501	20.6164	20.5216	19.917	20.2935	20.3278
P11835	Itgb2	0.118613	0.213258	20.2187	20.9521	20.266	20.6245	20.5285	20.5945	20.4835	19.9804	-0.131042	0.185925	21.5423	20.8546	21.1223	21.1325	20.9513	21.2124	21.0273	21.9849
P11881-7	Itpr1	0.129613	0.507054	21.4575	21.6597	21.3652	21.7879	21.4982	21.2548	21.4288	21.57	-0.0378156	0.0735335	21.768	21.3263	21.7424	21.433	21.8685	21.4855	21.2447	21.8222
P11930	Nudt19	-0.168611	0.276149	14.7853	14.25	13.8875	14.157	13.9437	14.5471	14.7028	14.5607	0.428084	1.35431	14.8344	14.366	14.5371	14.5383	14.0077	13.836	14.2566	14.4632
P11983	Tcp1	0.00521374	0.0103037	23.5492	23.2179	23.0698	23.0158	22.9185	23.1797	23.5084	23.2253	0.497335	1.81942	23.1108	23.3516	23.6314	23.2895	23.048	22.8225	22.9444	22.579
P12023-2	App	-0.21336	0.418139	19.7218	20.6696	20.5307	20.272	20.5594	20.7339	20.3969	20.3573	-0.538051	2.34529	20.1871	20.4233	20.049	20.3711	20.8557	20.8478	20.5432	20.936
P12246	Apcs	-0.325145	0.882642	22.4414	21.7353	21.7052	21.8903	22.1456	22.4391	22.1471	22.341	-1.25149	1.27978	24.9365	23.1446	22.8891	23.1026	24.8453	24.8678	24.1911	25.1744
P12265	Gusb	-0.31631	1.32982	21.8753	22.2745	21.9363	21.7762	22.3316	22.2563	22.4263	22.1132	-0.0554776	0.167124	22.2476	22.3774	22.2829	22.0852	22.2325	22.1937	22.6389	22.1501
P12367	Prkar2a	-0.0996976	0.189172	25.7593	25.7185	26.3035	26.5016	26.0813	26.2691	26.0339	26.2976	-0.424583	2.01591	25.7339	25.6785	25.8955	25.8824	25.9455	26.3957	26.2113	26.3361
P12382	Pfkl	0.322033	0.574297	25.1989	24.6757	25.3996	25.933	24.9923	24.8795	24.9749	25.0724	0.295749	0.704177	24.9293	24.9051	25.6022	24.7758	24.9663	24.7643	24.7429	24.5559
P12787	Cox5a	0.139047	0.213654	23.8268	23.2281	22.9783	22.946	22.7377	23.3765	23.3731	22.9357	0.548898	1.5418	23.0074	23.1951	23.5372	23.1041	22.7973	22.8616	22.7842	22.2051
P12804	Fgl2	0.413787	1.79269	21.6998	21.6101	22.0049	21.9989	21.3474	21.2875	21.4045	21.6191	-0.17394	0.439161	21.7558	21.5793	22.3144	21.785	22.216	21.9134	21.8899	22.1109
P12815-2	Pdcd6	-0.235092	0.22362	19.2803	18.1828	18.4322	17.907	17.8662	19.055	19.2032	18.6182	0.0763626	0.101457	18.1134	18.6979	18.684	18.0337	18.7014	17.7113	18.444	18.3668
P12960	Cntn1	-0.17882	0.675476	16.8388	16.755	16.6951	16.7934	17.0927	17.2116	16.6655	16.8277	-0.521149	0.747166	16.6337	17.1332	15.7227	16.8676	17.5108	16.7693	17.1226	17.0391
P12970	Rpl7a	-0.0630841	0.0781685	25.7757	26.4421	26.1165	25.9635	26.5313	25.6905	25.7071	26.6212	0.195892	0.502056	26.8964	27.0955	26.4622	26.9203	26.3593	26.6495	26.9339	26.6482
P13020	Gsn	-0.193649	1.18174	26.3829	26.1959	26.1094	26.154	26.4618	26.2473	26.3733	26.5343	0.205284	0.600328	26.6256	26.083	26.6151	26.4206	26.472	26.0321	26.1048	26.3143
P13405	Rb1	-0.246094	0.470371	17.9623	17.9948	18.1777	18.16	17.9109	18.237	18.1531	18.9783	-0.0867248	0.170371	18.0106	18.1724	18.1285	18.1441	17.7377	18.6577	18.3223	18.0847
P13439	Umps	-0.00544643	0.00954015	22.5235	22.2144	22.0339	21.8231	21.8369	22.3333	22.3562	22.0902	0.243307	0.562767	21.3587	21.9704	22.108	21.8531	21.9271	21.4264	21.5396	21.424
P13595-2	Ncam1	-0.200408	0.726824	23.7893	24.0893	23.7686	24.0178	24.0474	24.017	23.9658	24.4365	-0.0536895	0.131433	24.3259	24.0067	24.0516	24.2413	24.5777	23.9442	24.1189	24.1994
P13597-2	Icam1	0.0199647	0.051355	20.8189	21.2911	21.2919	21.1212	21.0873	21.3361	21.0469	20.9729	-0.300801	0.551944	22.3086	21.3027	21.5645	21.3903	21.7188	21.9785	21.8426	22.2292
P13634	Ca1	0.942031	1.14422	34.2012	32.8814	33.9721	33.9886	31.8974	33.0049	33.0958	33.2771	0.397532	0.897092	32.8759	32.9741	33.6157	33.1046	33.1725	32.449	32.6747	32.684
P13705	Msh3	-0.228304	0.472405	17.0133	17.1481	16.7959	16.1733	16.9346	17.0979	17.0437	16.9677	0.263969	0.67897	17.1185	16.714	17.0483	16.885	16.2705	17.0593	16.6073	16.7729
P13707	Gpd1	0.14004	0.129939	22.2059	21.0484	21.4913	21.3237	20.4999	21.3703	21.6232	22.0156	0.93377	1.57164	22.5835	21.5653	22.6984	21.9574	21.6373	21.171	21.4395	20.8217
P13808	Slc4a2	0.0670185	0.0919517	22.3233	22.3926	22.5695	21.9683	21.8408	22.0082	22.2314	22.905	-0.110704	0.264612	22.5567	22.8836	22.2708	22.7328	22.889	22.7491	22.8475	22.4011
P13864	Dnmt1	0.212094	1.21348	22.5694	22.5555	22.3453	22.7143	22.4708	22.3029	22.2196	22.3428	-0.13996	0.91948	22.197	22.1509	22.1858	22.119	22.1018	22.4661	22.3321	22.3125
P14069	S100a6	-0.738753	1.07115	21.566	21.8112	20.587	20.9152	21.6711	21.6734	21.8913	22.5987	0.877582	1.87557	22.6251	21.8791	22.5485	22.6511	21.297	21.2898	22.0308	21.576
P14094	Atp1b1	-0.115515	0.230925	26.6079	26.5936	26.8453	27.1988	26.7853	26.7484	26.8178	27.3561	0.129017	0.367421	26.7692	26.8209	26.8487	26.9135	26.9054	26.628	26.9796	26.3233
P14106	C1qb	-2.10932	0.748936	15.7274	19.8546	20.1493	14.9649	19.1254	20.2076	20.3046	19.496	0.283985	0.442847	20.8826	20.5178	20.9876	20.8988	19.8005	20.5393	21.0558	20.7553
P14115	Rpl27a	-0.0433149	0.0913911	28.1394	28.7319	28.6561	28.9124	28.7877	28.5952	28.6553	28.5748	-0.188105	0.820354	28.7014	28.6246	28.3386	28.323	28.529	28.8208	28.7131	28.6771
P14131	Rps16	0.118556	0.202314	25.4933	25.4895	25.3771	24.6156	24.8617	25.1355	25.3199	25.1841	0.465962	1.44225	25.4211	26.061	25.3533	25.664	25.2504	25.0526	25.296	25.0365
P14142	Slc2a4	0.846138	1.65577	21.9993	21.4799	22.2479	22.1675	20.5278	21.5489	21.1702	21.2631	-0.0853214	0.0741961	22.0539	20.6372	21.969	21.7059	21.9638	21.2445	21.2589	22.2401
P14148	Rpl7	-0.0337729	0.0499604	25.7708	26.6336	26.5787	26.55	26.5644	26.2476	26.1839	26.6725	-0.370813	1.30983	26.7029	26.4612	26.2449	26.1769	26.5311	26.9606	26.8554	26.722
P14152	Mdh1	-0.175017	0.378075	24.2166	23.7937	23.7281	23.6957	23.7368	23.8413	24.0946	24.4615	0.699767	1.82633	24.1454	24.1619	24.0373	24.3629	23.8389	23.1323	23.7928	23.1444
P14206	Rpsa	-0.354328	1.34334	24.488	24.3459	24.0803	24.1906	24.9137	24.3902	24.6489	24.5692	0.18218	1.7281	24.5087	24.3905	24.436	24.5484	24.3725	24.2692	24.1717	24.3415
P14211	Calr	-0.657037	3.03161	26.2485	26.5489	26.2849	26.5803	26.9487	27.0373	27.046	27.2588	-0.21336	0.349827	27.1782	26.4644	26.4785	27.1978	26.7833	27.3391	27.3037	26.7462
P14220	Gypa	-0.295169	0.369103	19.0867	19.5528	19.1986	19.9485	18.9322	20.2661	19.7879	19.981	0.494206	1.45941	20.0171	19.3206	19.7502	19.5129	19.2477	19.3197	18.8599	19.1967
P14231	Atp1b2	0.253107	2.63414	20.1642	20.3037	20.3008	20.1502	19.9723	19.9096	20.0431	19.9815	-0.0636845	0.160813	20.1902	20.1663	19.9611	19.8389	20.4368	19.8749	20.1602	19.9394
P14404-1	Mecom	-0.586526	2.41453	19.8697	20.0997	19.6686	19.5484	20.4976	20.3655	20.2838	20.3856	-0.0480919	0.0441421	19.8127	20.7757	19.5324	20.1787	20.3856	20.6736	20.0014	19.4313
P14429	H2-Q7	-0.0839071	0.177202	19.1295	18.6741	19.0697	19.1289	18.7512	19.3532	18.9193	19.314	-0.183066	0.374225	19.3419	19.5585	19.5035	18.7912	19.2735	19.8106	19.509	19.3344
P14432	H2-T3	0.884144	1.54046	20.1403	19.9711	20.2711	21.003	18.9573	19.8468	19.764	19.2808	0.279312	0.464162	19.4668	19.855	20.4192	19.5047	19.7839	19.2379	19.8274	19.2793
P14434	H2-Aa	-0.237702	0.254637	21.8036	22.8901	21.2804	21.4407	21.746	22.3011	22.16	22.1585	0.148074	0.244289	22.6611	22.0589	22.7232	21.8977	22.0267	22.4983	22.2987	21.9249
P14576	Srp54	-0.22272	0.61944	22.9006	22.8178	22.6844	22.3813	23.0089	22.7091	23.2385	22.7185	0.261207	0.634213	22.5686	22.8697	22.583	22.8792	22.8898	22.3999	22.5312	22.0347
P14602	Hspb1	-0.365209	0.888836	23.4653	22.9285	23.0197	22.5992	23.5439	23.2244	23.5563	23.1489	0.501803	1.41362	23.3178	22.7195	23.5038	23.3642	22.899	22.8027	22.5526	22.6437
P14685	Psmd3	0.0609999	0.222488	23.2903	23.3999	23.1927	22.9817	23.3445	23.0833	23.1306	23.0621	0.316614	1.79479	23.0523	23.4077	23.3329	23.2741	23.0656	22.8774	23.0275	22.8302
P14733	Lmnb1	-0.0853958	0.958496	27.5622	27.7263	27.5825	27.6757	27.6779	27.722	27.6998	27.7886	-0.0634165	0.704044	27.7074	27.6721	27.7508	27.5939	27.7702	27.7126	27.811	27.6839
P14824	Anxa6	0.141607	0.49668	26.6194	26.2463	26.1733	26.2824	26.0965	26.0179	26.2376	26.403	0.349362	1.08026	26.7497	26.2502	26.8396	26.6237	26.4793	26.0016	26.1896	26.3952
P14847	Crp	-0.793953	0.608102	15.4611	15.2485	16.1009	16.0048	17.2673	14.973	17.5359	16.215	0.138214	0.0372188	20.1366	15.241	18.4817	18.7768	15.7576	18.5415	18.9117	18.8724
P14869	Rplp0	-0.284296	0.632974	29.2421	29.6947	30.0281	30.0344	29.9215	30.2052	29.7951	30.2147	-0.391855	1.54463	29.8713	29.5658	29.7198	29.7361	29.8306	30.3849	30.0144	30.2307
P14873	Map1b	-0.0297995	0.0851044	22.3199	22.4244	22.6651	22.8467	22.7258	22.5576	22.53	22.5619	-0.259203	0.693732	22.9616	22.4177	22.819	22.7446	23.1068	22.8441	22.6993	23.3296
P15105	Glul	-0.291255	0.475826	22.9982	22.662	21.9672	21.9637	22.8807	22.4889	22.84	22.5465	0.352221	0.864157	23.1632	22.5698	23.16	22.7408	22.5642	22.9216	22.246	22.4931
P15116	Cdh2	0.0889053	0.484567	22.4805	22.7391	22.6314	22.7484	22.5625	22.7107	22.4466	22.5241	-0.466285	1.52792	22.8159	22.2877	22.6301	22.732	23.069	23.1564	22.7742	23.3313
P15208	Insr	0.0167375	0.0328789	22.0274	21.7541	22.3266	22.2855	21.9473	21.8795	22.1033	22.3966	-0.0675678	0.280313	22.1764	22.168	21.8926	22.1539	22.0687	22.2012	22.3556	22.0357
P15261	Ifngr1	0.429916	1.9311	19.4074	19.1946	19.121	19.4947	18.9875	18.988	18.8834	18.6392	-0.301126	0.94446	18.8883	19.2462	19.355	18.8978	19.6231	19.549	19.2354	19.1842
P15327	Bpgm	0.208632	0.305207	21.0476	20.8533	21.069	19.9435	20.537	20.7883	20.2577	20.496	0.466558	1.4093	20.9466	21.301	20.9887	21.1597	20.9123	20.4656	20.8799	20.272
P15331-2	Prph	-0.0142503	0.0266103	24.9415	24.7621	24.4788	24.1538	24.5454	24.445	24.7064	24.6965	-0.000605583	0.000756365	24.5121	24.6694	24.6254	24.9929	25.361	24.1856	24.5501	24.7055
P15379-10	Cd44	-0.0150819	0.0749045	23.817	23.7966	23.7757	23.762	23.6319	23.8668	23.7519	23.961	-0.0615492	0.142954	24.0758	23.5139	23.6008	23.6064	23.5062	23.8143	23.7226	24
P15508	Sptb	0.0471578	0.139215	20.2787	20.3326	19.9753	20.3095	19.9202	20.3303	20.3253	20.1317	0.324579	0.771335	20.3714	20.3001	19.889	20.5415	19.84	19.9863	19.62	20.3573
P15535	B4galt1	0.375116	0.789958	21.028	20.5023	20.9944	21.5084	20.3054	20.6424	20.8	20.7848	-0.141213	0.525853	21.2078	20.9255	21.348	21.0896	21.0701	21.2226	21.438	21.4051
P15626	Gstm2	0.183402	0.128144	20.3633	19.341	19.6347	18.4986	18.563	19.758	20.0667	18.7162	0.646883	1.37152	18.9058	19.2188	19.3194	19.744	19.0374	18.7617	18.1602	18.6411
P15702	Spn	0.249225	0.628737	18.4639	18.2993	18.2516	17.7717	17.893	18.1526	17.6417	18.1022	0.0896683	0.260266	18.6201	18.2593	18.5657	18.1997	18.0602	18.4905	18.408	18.3273
P15864	H1-2	-0.234333	0.322541	26.1592	27.1458	26.3944	27.0015	26.7657	26.6767	26.6974	27.4984	0.00329351	0.00619999	26.9991	27.1866	26.8664	26.8532	26.9816	27.0069	27.3427	26.561
P15920	Atp6v0a2	0.0981622	0.153141	21.5947	22.0858	22.0524	22.1788	21.4715	22.4335	21.9365	21.6775	-0.310136	0.697769	21.668	22.0608	21.4176	21.5937	22.2086	22.3261	21.5929	21.8531
P15947	Klk1	-0.719796	2.13725	22.2739	22.0829	22.1645	22.3371	23.3414	22.6652	22.6345	23.0965	-0.176835	0.205929	21.8664	22.385	21.545	22.632	21.978	22.9662	21.9596	22.2319
P15975	Usp53	0.220719	0.754878	19.4915	19.4642	19.6627	19.8249	19.692	19.4378	19.2843	19.1463	-0.281759	0.492645	19.0373	19.3711	19.2743	18.9066	18.7267	19.5468	19.6875	19.7553
P16014	Chgb	-0.174353	0.663673	24.8512	25.1778	25.2102	24.7085	25.1435	25.2306	25.0969	25.1742	-0.546852	0.902201	25.1906	25.5559	24.4318	25.1225	25.7953	26.0204	25.5802	25.0923
P16015	Ca3	0.195664	0.162181	25.0235	23.5539	23.6524	23.4512	22.9967	23.5738	24.0957	24.2322	1.14354	1.0084	25.3836	23.5386	25.6902	24.483	23.5552	23.943	22.7554	24.2675
P16045	Lgals1	-0.172328	0.636902	25.8571	25.5308	25.308	25.5578	25.6416	25.8786	25.8046	25.6182	0.0771747	0.182228	25.9484	25.3096	25.6693	25.8731	25.7277	25.6515	25.3792	25.7332
P16110	Lgals3	0.436938	0.531913	23.9293	22.8169	23.3431	22.5662	22.2853	22.944	23.2685	22.41	0.494822	1.38158	22.5488	22.8282	23.1766	22.5576	22.6241	22.255	22.051	22.202
P16125	Ldhb	-0.273577	0.320947	16.3817	15.5523	15.8935	15.5921	16.1242	16.4106	16.6997	15.2795	0.0596752	0.103523	15.5961	15.441	15.7695	16.0004	16.0949	15.3154	15.4251	15.7328
P16254	Srp14	0.226362	0.45474	18.8508	18.7394	18.6644	17.9242	18.0978	18.4269	18.3308	18.4179	0.137165	0.153657	18.3503	19.2615	18.0092	18.7782	18.2987	18.1909	18.2776	19.0834
P16294	F9	2.77133	1.39247	11.8967	15.9452	16.5418	15.2197	12.1343	12.4981	11.4488	12.4369	-0.393008	0.143982	15.1673	11.884	11.7075	12.2505	12.2923	12.5	15.0597	12.7292
P16330-2	Cnp	0.0581102	0.2095	20.8865	20.6838	20.8328	20.653	20.7365	20.4432	20.7488	20.8952	0.264451	0.760792	20.7019	20.8832	20.8889	20.886	20.7634	20.1273	20.8735	20.538
P16332	Mmut	-0.0140786	0.0640278	23.9168	23.8675	23.984	23.7196	23.8872	23.7477	23.8959	24.0133	0.24559	0.86878	23.6757	23.6714	23.7274	23.7026	23.6834	23.3401	23.674	23.0972
P16406	Enpep	-0.826787	2.12115	22.3651	23.164	22.6138	22.5181	23.1571	23.5353	23.5791	23.6967	-0.200846	1.41394	23.093	23.1183	23.1341	22.9581	23.3512	23.4171	23.1992	23.1394
P16460	Ass1	-0.0222545	0.156822	21.5649	21.4964	21.4654	21.4162	21.4231	21.5136	21.6299	21.4652	0.0754728	0.177237	21.7944	21.6064	21.479	21.5251	21.8534	21.1576	21.6641	21.4278
P16546	Sptan1	0.146412	0.2862	22.4841	22.0589	21.9618	22.1114	22.0646	21.5101	22.0875	22.3684	0.753864	1.56217	22.4256	22.4462	22.4422	22.3103	22.1106	21.4136	22.0465	21.0382
P16546-2	Sptan1	0.154346	0.723342	26.5801	26.243	26.2923	26.2757	26.3173	25.9985	26.2539	26.204	0.3304	1.48229	26.2408	26.4262	26.4623	26.4365	26.2848	25.7834	26.1675	26.0085
P16675	Ctsa	-0.459744	2.70403	23.4055	23.2817	23.081	23.1507	23.5893	23.7331	23.8115	23.624	-0.22404	2.00587	23.5659	23.5199	23.5601	23.4617	23.6462	23.7236	23.7269	23.9069
P16858	Gapdh	-0.206185	0.78235	29.9362	29.7628	29.6566	30.0164	29.9322	29.9747	29.9366	30.3531	0.197038	0.909441	30.2733	29.9166	30.239	30.2595	30.1725	29.8854	29.874	29.9683
P17012	Zfx	-0.36383	0.296191	16.4348	17.9016	15.7963	17.7253	17.238	17.3407	17.1989	17.5357	-0.240407	0.261954	16.4551	17.7626	17.8706	17.1598	17.0703	17.6998	17.4735	17.9661
P17047-2	Lamp2	-0.419411	0.440606	19.8551	19.7603	18.9661	19.9408	19.5258	19.7581	19.7958	21.1202	0.00533581	0.00796799	20.7802	19.9823	20.886	20.6316	20.8007	20.374	20.6403	20.4438
P17047-3	Lamp2	0.232205	0.40459	20.0669	20.8046	20.5103	20.5971	20.5802	20.5752	20.1476	19.747	0.391235	1.17902	20.8075	20.4167	20.2921	20.456	20.1287	20.1005	19.7588	20.4193
P17095	Hmga1	0.30818	1.22906	21.9242	21.8696	21.8406	21.9984	21.8086	21.6959	21.6683	21.2273	-0.378621	0.823744	21.3594	21.5744	21.1623	21.0232	21.7626	22.0643	21.6805	21.1263
P17095-1	Hmga1	0.491259	0.601539	17.5419	16.8097	17.8852	17.2792	17.4139	17.255	16.866	16.0161	-0.175197	0.0834798	17.276	17.3656	14.3892	16.9631	16.4238	17.4912	16.3767	16.403
P17156	Hspa2	-0.00114346	0.00307227	25.4069	25.3264	25.4145	25.8176	25.604	25.3637	25.4333	25.5689	-0.106658	0.219474	25.5271	25.2454	25.9074	25.7753	25.9908	25.452	25.556	25.883
P17182	Eno1	-0.0486283	0.140539	28.8979	28.6296	28.5001	28.3945	28.5449	28.705	28.8391	28.5277	0.110836	0.451275	28.4228	28.4461	28.5055	28.7125	28.6464	28.2858	28.4471	28.2645
P17183	Eno2	0.074523	0.143199	21.0054	20.8186	20.3909	20.1574	20.462	20.6201	20.5327	20.4595	0.00812244	0.00785534	20.8784	20.2769	20.1091	20.9926	21.1807	20.0718	20.1417	20.8302
P17225-2	Ptbp1	-0.157077	0.821004	26.3822	26.2288	26.2688	26.0681	26.5389	26.2731	26.4889	26.2753	0.0436187	0.121986	26.1775	26.5905	26.0951	26.3168	26.3969	26.2217	26.3414	26.0455
P17426-2	Ap2a1	0.0717511	0.908029	23.7294	23.6575	23.7557	23.5863	23.5867	23.64	23.5939	23.6213	0.0368452	0.112984	23.7029	23.6784	23.767	23.6685	23.9266	23.4433	23.4891	23.8105
P17427	Ap2a2	0.0291033	0.097506	22.5425	22.8914	22.4773	22.7257	22.4922	22.6793	22.5942	22.7547	-0.108354	0.318165	22.6544	22.7989	22.8689	23.1312	22.8123	22.7774	23.1937	23.1034
P17563	Selenbp1	0.400939	0.703827	27.5661	27.0787	27.7042	28.1856	26.8358	27.2902	27.2032	27.6017	0.478787	1.40571	26.9268	27.2651	27.5376	27.2888	27.1253	26.6217	26.8285	26.5277
P17665	Cox7c	-0.131117	0.161653	22.1597	21.6582	20.9416	21.1466	21.4277	21.5718	22.0461	21.3849	0.531759	1.47998	21.2255	21.6192	21.8207	21.701	21.0858	21.0062	21.4231	20.7243
P17710-3	Hk1	-0.0758572	0.628998	26.7418	26.6511	26.7594	26.8824	26.7934	26.8583	26.7723	26.9141	0.132275	0.428292	26.9016	26.6982	26.9355	26.9764	27.0595	26.4758	26.6584	26.789
P17717	Ugt2b17	0.659323	0.832598	19.9498	19.2962	19.3513	19.484	17.8131	18.9624	19.1589	19.5096	0.811474	1.77588	19.6905	19.3843	20.1416	19.9274	19.0021	18.5381	19.4447	18.9129
P17742	Ppia	-0.0159845	0.034171	28.7331	28.2417	28.3535	28.0764	28.2174	28.3819	28.5887	28.2806	0.179212	1.11224	28.274	28.3377	28.4107	28.3687	28.2182	28.2101	28.3056	27.9404
P17751-2	Tpi1	-0.176572	0.62573	25.9537	25.8401	25.9468	25.8331	25.7514	25.9631	26.2745	26.2911	0.136201	0.401013	25.9554	25.9293	26.1192	26.1488	26.1319	25.6385	26.1507	25.6868
P17809	Slc2a1	0.0325341	0.0621838	22.1714	22.3383	22.4278	22.299	21.8589	22.686	22.1445	22.417	0.134213	0.544012	22.4293	22.1667	22.1977	22.5602	22.109	22.3895	22.1999	22.1186
P17879	Hspa1b	-0.398798	1.64254	27.0833	26.6495	26.9509	26.7317	27.4457	27.0517	27.3272	27.1861	-0.0330987	0.110318	27.0763	26.6502	26.9072	27.0622	26.989	26.8416	26.9197	27.0781
P17918	Pcna	0.0897632	0.166723	19.5323	20.069	19.9346	20.3812	19.6422	19.7779	19.9983	20.1396	0.424752	0.99945	20.3249	19.7098	20.2627	19.8066	19.2868	19.6508	20.0021	19.4654
P18052-2	Ptpra	-0.055356	0.231164	22.1727	22.1946	22.1969	22.4186	22.4275	22.228	22.1181	22.4308	-0.182271	1.02402	22.3716	22.2682	22.3807	22.5715	22.5601	22.7108	22.4029	22.6474
P18111	Cdx1	-0.266236	0.440349	18.515	18.6043	18.0444	18.0194	19.0664	18.1684	18.2077	18.8056	1.23994	0.805031	18.7794	19.3841	18.1704	18.363	18.3326	17.9393	18.1696	15.2956
P18419	Svs4	-0.139468	0.119621	22.5328	22.3921	22.0804	22.0996	21.2105	22.8885	22.4861	23.0777	0.362614	0.308597	21.7888	21.8939	21.8356	23.7375	21.7425	22.2209	22.1589	21.6829
P18572-2	Bsg	0.603614	1.14432	26.1162	25.6916	26.4708	26.9633	25.5443	25.8045	25.6825	25.7961	0.21252	0.519239	25.7647	25.7112	26.4579	25.6918	25.7638	25.6208	25.757	25.634
P18608	Hmgn1	0.168941	0.237164	20.6562	21.1963	21.4551	21.0851	21.4101	21.2234	20.6945	20.389	-0.262175	0.539313	20.5528	20.8694	20.8836	20.3521	20.9166	21.3754	20.471	20.9437
P18653	Rps6ka1	-0.12501	0.856418	24.0268	23.8021	23.7428	23.9198	23.9686	23.9058	24.0555	24.0617	0.126596	1.17598	23.7545	23.9023	23.9139	23.9364	23.8532	23.6658	23.737	23.7447
P18654	Rps6ka3	0.0949492	0.378871	23.4504	23.1105	23.042	23.2302	22.9716	23.2378	23.1963	23.0476	0.266229	1.22273	23.1828	22.8942	23.3298	23.0577	23.0275	22.8162	22.6975	22.8584
P18760	Cfl1	0.153343	0.351636	22.7361	22.1368	22.4861	22.2378	21.936	22.4299	22.4941	22.1235	0.385113	1.87209	22.3932	22.5353	22.5088	22.5381	22.3212	22.046	22.2265	21.8414
P18761	Ca6	-1.05355	0.321438	16.2423	16.9366	15.0756	20.157	17.0082	16.3494	19.5518	19.7164	2.3706	0.852737	16.1673	20.4627	19.5333	19.8245	15.6445	15.9405	15.2892	19.6314
P18872-2	Gnao1	0.363146	0.836063	23.5943	23.3072	23.0033	22.6597	22.6614	22.8504	22.9783	22.6218	0.143509	0.27282	22.8897	22.6784	23.2268	23.1837	23.1894	22.8835	22.3642	22.9675
P19001	Krt19	-0.00645971	0.0578263	31.983	31.9239	32.0639	32.0487	32.0685	31.9977	32.02	31.9592	0.0437217	0.282281	31.7351	31.9535	31.8269	31.9266	31.9293	31.7741	31.8197	31.744
P19096	Fasn	-0.0560608	0.506834	25.5639	25.5015	25.3721	25.5209	25.5699	25.4802	25.5179	25.6147	0.267422	0.906624	25.602	25.2078	25.8833	25.4689	25.2624	25.419	25.2249	25.186
P19137	Lama1	-0.362431	1.36446	19.8166	19.4173	19.8248	19.4552	19.9991	20.0663	20.1536	19.7446	-0.095211	0.468775	19.978	20.0529	19.7048	19.8321	20.0079	19.9129	20.1185	19.9093
P19157	Gstp1	0.0651131	0.074009	25.4765	24.4902	25.0152	24.6071	24.191	24.927	24.9916	25.2189	0.44331	1.25754	24.9635	24.8137	25.3518	25.2917	25.0433	24.4533	24.6593	24.4917
P19221	F2	0.312912	1.74659	23.3509	23.3509	23.1665	23.4828	22.8223	23.0857	23.0358	23.1556	0.070507	0.0646583	24.8152	23.3049	24.1526	23.8383	23.7161	23.9896	23.5475	24.5756
P19246	Nefh	0.0924239	0.300279	17.674	17.7882	17.9203	18.1727	17.994	17.6539	17.7439	17.7936	-0.124232	0.200424	18.0213	17.2901	17.979	17.569	18.1873	17.5036	17.5862	18.0794
P19253	Rpl13a	-0.0332136	0.062622	26.3463	26.9019	26.6892	26.7344	26.9395	26.4811	26.4123	26.9719	-0.0625248	0.142762	26.9701	27.1952	26.5688	26.6373	26.7326	26.8872	27.1143	26.8873
P19324	Serpinh1	0.00336361	0.00615349	20.9714	20.955	20.513	21.1299	20.8975	20.6492	20.7732	21.2359	0.716485	1.43819	22.1625	20.9824	21.8514	21.7372	20.7895	21.229	20.9458	20.9032
P19426-2	Nelfe	0.270343	0.820307	21.892	21.8801	21.931	21.9699	21.8445	21.9979	21.4413	21.3079	-0.0690498	0.38512	21.5771	21.5607	21.6872	21.7497	21.5367	21.7007	21.7933	21.8203
P19467	Muc13	0.222288	0.522721	24.7726	24.5212	24.9078	25.318	24.4135	24.8182	24.5589	24.8398	-0.383303	0.977871	24.723	24.7376	25.5132	24.7006	25.3968	25.2581	25.2572	25.2957
P19536	Cox5b	0.346129	0.415088	24.6188	24.0677	23.7696	23.3445	22.8455	23.8577	23.9154	23.7976	1.09023	2.0429	23.9838	23.7803	24.3806	23.7881	23.049	22.6783	23.5067	22.3379
P19639	Gstm3	0.766909	1.70598	24.3517	23.6689	24.0765	23.9303	22.7343	23.5892	23.5119	23.1242	0.698696	1.24127	23.4275	23.3765	24.3547	23.4143	23.4176	22.7029	23.0278	22.63
P19783	Cox4i1	0.214727	0.359605	24.8995	24.2228	24.4354	23.9282	23.7444	24.308	24.4738	24.1008	0.499119	1.40372	24.0147	24.5016	24.1536	24.2271	24.0467	23.6429	23.8971	23.3138
P19973	Lsp1	-0.122552	0.661376	21.4582	21.4694	21.3296	21.3764	21.5379	21.334	21.5144	21.7375	-0.0206161	0.0322462	22.2056	21.8703	21.8495	21.9895	21.4468	21.943	22.366	22.2416
P20029	Hspa5	-0.255671	1.15401	29.69	29.9624	29.6854	29.4072	29.9961	29.8748	29.9335	29.9635	-0.100421	0.420211	30.0135	29.9339	29.6334	30.1187	29.9813	30.0146	30.073	30.0322
P20060	Hexb	-0.348733	0.800998	20.6224	20.2623	20.3659	19.9654	20.7437	20.8034	20.906	20.1578	-0.221629	0.456069	20.1369	19.4898	20.4771	20.1812	20.4938	20.2469	20.2165	20.2144
P20065-2	Tmsb4x	0.245011	0.534963	25.8619	25.9168	25.235	25.3683	25.4013	25.3112	25.6443	25.0452	0.460557	0.897475	25.2458	25.2477	25.6603	25.7722	24.7349	25.5301	25.239	24.5799
P20108	Prdx3	-0.408021	0.554438	20.2962	19.6531	19.2705	18.9872	19.7781	19.5763	20.0092	20.4754	1.09259	1.44085	20.2126	19.6806	20.182	20.1341	18.3924	18.8057	20.0925	18.5484
P20152	Vim	0.275867	0.74367	30.0962	29.5051	29.4553	29.2956	29.2091	29.2584	29.4329	29.3483	0.22061	0.509195	29.6626	29.1484	29.9439	29.6813	29.5082	29.0936	29.3637	29.5882
P20352	F3	-0.882707	1.55511	16.5088	17.2347	16.3566	15.782	17.2371	17.2901	17.3511	17.5347	0.00510645	0.00536782	18.3823	17.1462	17.5337	17.0381	17.6933	17.4314	17.3076	17.6477
P20357	Map2	-0.0408425	0.070575	17.4519	17.9709	18.0244	17.3166	17.6386	17.7971	17.5076	17.9838	-0.473803	0.874925	17.8086	17.9492	17.32	17.8283	18.7288	17.8235	17.7855	18.4636
P20444	Prkca	-0.234087	0.910393	22.4688	22.8347	22.5888	22.7346	22.9056	22.6819	22.8091	23.1666	-0.0471354	0.191436	22.9119	23.1114	22.7304	22.7703	23.0418	22.8309	22.8987	22.9411
P20491	Fcer1g	0.287502	0.590224	14.4012	14.4765	15.1071	15.1862	14.4415	14.7742	14.5202	14.2851	0.0669	0.104107	14.5193	14.8791	15.0826	15.0903	14.8712	14.4655	15.3546	14.6124
P20918	Plg	0.336023	2.35274	24.4111	24.3476	24.4315	24.5872	24.1002	24.0967	23.9809	24.2555	0.0385447	0.0367951	25.8236	24.4897	25.2156	24.8632	24.8598	25.0147	24.6627	25.7007
P21107-2	Tpm3	0.0182433	0.0191736	25.8205	26.865	26.7503	26.5818	27.0177	26.1647	26.0804	26.6818	-0.0804763	0.119702	26.7432	27.1486	26.268	26.2314	26.8574	26.3139	26.8196	26.7223
P21180-2	C2	0.233835	0.736409	21.3464	21.0446	21.3655	21.5482	20.9166	21.079	20.9514	21.4223	0.25884	0.240146	23.4485	21.6515	22.8045	22.1731	22.3181	22.2879	21.7354	22.7008
P21271	Myo5b	0.0888696	0.443385	23.042	22.9973	23.0934	23.2081	23.2264	22.9487	22.906	22.9042	0.0406518	0.237795	22.9183	23.0521	22.9861	22.8449	22.9756	22.9785	22.9305	22.7542
P21278	Gna11	0.0912786	0.212248	22.6702	22.1266	22.0565	22.2518	21.9205	22.1849	22.215	22.4196	0.364147	0.908427	22.5732	22.7607	22.3381	22.3529	22.5101	21.951	22.3598	21.7475
P21279	Gnaq	0.199185	0.64258	21.775	21.2562	21.6364	21.8039	21.4252	21.6269	21.2527	21.3698	0.124213	0.217753	21.7115	22.1308	21.8675	21.5173	22.152	21.35	21.411	21.8172
P21447	Abcb1a	0.191492	0.274748	24.1007	23.853	24.3387	24.7885	23.6162	24.0964	23.9789	24.6236	0.38013	1.78687	24.4963	24.6349	24.6485	24.5344	24.5175	24.0275	24.1196	24.1289
P21460	Cst3	0.536272	0.859753	18.0868	18.2108	17.7105	18.2114	16.7932	17.7258	18.1703	17.385	0.285502	0.206513	17.6184	17.8629	16.8403	17.786	16.7823	17.9017	18.2104	16.0712
P21550	Eno3	0.562892	0.951815	24.1797	22.8566	23.7644	23.4638	22.7589	23.0107	23.3189	22.9244	0.031229	0.0281831	23.4364	23.0449	23.4762	23.7685	24.1191	22.4416	23.5576	23.4827
P21614	Gc	0.113973	0.212359	22.7667	22.665	22.3201	22.3439	22.0113	22.4723	22.2809	22.8753	0.479116	0.652098	24.1524	22.7139	23.8072	23.5268	22.9458	22.727	23.0635	23.5477
P21619	Lmnb2	0.0394602	0.439616	25.7243	25.6844	25.6404	25.6503	25.6548	25.531	25.6849	25.671	-0.0170426	0.0597636	25.4922	25.6258	25.5159	25.5706	25.8165	25.4319	25.6239	25.4003
P21661	Pcsk2	-0.179224	0.465585	18.2307	18.856	18.6434	18.306	18.5689	18.4953	18.8953	18.7936	-0.31646	0.552783	18.6019	19.1142	17.9329	18.6102	19.2144	18.7664	18.7821	18.7622
P21803-2	Fgfr2	0.248768	0.621343	21.6091	21.496	21.9629	22.1821	21.2872	21.7508	21.7051	21.512	-0.604235	1.06675	21.1078	20.9501	20.5753	20.402	21.3493	21.7273	21.7	20.6756
P21812	Mcpt4	0.893678	0.858589	16.2842	17.4739	16.0947	16.2357	15.9862	14.8634	16.6263	15.038	-0.0343783	0.0243682	17.5818	15.7997	17.6077	16.686	16.57	16.628	17.4826	17.1322
P21844	Cma1	-0.165234	0.12255	19.1013	17.1513	18.1101	17.9067	17.9745	18.6082	18.8436	17.5041	0.678879	0.293213	21.0416	17.5623	19.9866	18.9245	17.5093	20.1657	17.8609	19.2635
P21958	Tap1	-0.175556	0.170144	18.6043	19.4626	18.081	18.9665	18.3972	19.0611	18.6924	19.6659	0.218373	0.223078	20.0107	18.7458	20.1486	19.0215	18.7813	19.2448	19.6009	19.4261
P21981	Tgm2	-0.00664186	0.0547886	27.0287	27.1476	27.0654	27.1201	27.0066	27.0877	27.1431	27.151	0.0427909	0.11758	27.3422	27.0118	27.4979	27.3666	27.3042	27.1533	27.0998	27.49
P22005	Penk	0.335023	0.367556	22.902	21.9283	23.5769	22.5328	22.7462	22.7187	22.0333	22.1016	-1.06171	1.19793	23.0375	22.0641	21.9326	23.1349	24.284	22.8464	23.2059	24.0796
P22315	Fech	0.387992	0.369503	17.8642	17.0773	16.9655	17.0937	16.9704	15.7141	17.1502	17.614	0.232711	0.270355	16.2729	17.51	16.6743	17.4905	16.9191	16.776	17.0693	16.2524
P22361	Hnf1a	0.0844717	0.161938	20.6904	20.937	20.8989	21.2699	20.5184	21.2637	20.963	20.7132	-0.681096	1.71723	19.5512	20.5335	19.8991	20.242	20.7354	20.6981	20.8194	20.6973
P22682	Cbl	-0.0394573	0.128043	22.1932	22.0418	22.2544	22.4311	22.492	22.298	22.166	22.1223	-0.0563703	0.251715	22.5345	22.2023	22.338	22.3	22.3178	22.5753	22.3446	22.3628
P22725-2	Wnt5a	-0.174332	0.234494	16.8409	17.4187	16.7172	16.4971	16.6778	17.2419	16.6612	17.5904	0.0496764	0.0566708	17.391	17.4495	17.2188	17.2492	17.1294	17.5778	16.4987	17.9039
P22892	Ap1g1	-0.22512	1.0545	22.0446	22.3116	22.2606	21.8839	22.2098	22.358	22.4345	22.3989	0.189755	0.919996	22.3625	22.2845	22.0816	22.1529	22.2072	22.1133	21.8233	21.9787
P23116	Eif3a	0.289896	1.94613	26.0959	26.0922	26.1473	26.2027	26.0603	25.828	25.7835	25.7067	0.000380993	0.00143059	25.903	25.9082	25.7541	25.8409	25.6599	26.0321	25.7872	25.9254
P23198	Cbx3	0.0742702	0.174076	23.642	24.2073	24.0045	24.1679	24.1601	23.7236	23.7889	24.0521	0.287303	0.78016	24.3691	24.6148	23.9507	24.0883	23.7166	24.0526	24.2117	23.8927
P23242	Gja1	-1.30717	0.43172	16.7725	15.3905	20.3267	20.249	19.5626	20.4915	19.8562	18.057	-0.807413	1.20306	20.3904	19.6244	19.8832	20.1994	20.2663	20.9719	20.441	21.6479
P23249	Mov10	0.164601	0.404176	19.4017	19.5179	20.0144	19.6244	19.2344	19.3518	19.5247	19.789	1.01096	0.402315	19.546	19.8318	19.8354	19.409	20.1385	15.4782	20.1481	18.8136
P23475	Xrcc6	0.18329	0.415838	21.3968	20.8496	20.6267	20.7894	20.9255	20.4628	20.8368	20.7044	0.470294	1.35228	20.8687	21.328	20.9774	20.8951	20.5593	20.1213	20.8289	20.6785
P23492	Pnp	-0.125861	0.47191	21.9881	21.881	21.8993	21.7724	21.8991	22.034	21.7964	22.3148	0.0862741	0.283063	21.7838	22.1344	21.9257	21.908	22.0916	21.8831	21.8458	21.5862
P23506-2	Pcmt1	0.0468965	0.0664242	21.9262	21.2955	21.4375	20.8995	21.1066	21.1134	21.5403	21.6108	0.461333	1.92296	21.3543	21.3457	21.843	21.5159	21.0597	20.924	21.2022	21.0278
P23591	Gfus	-0.0499434	0.135277	22.1518	22.4503	22.0247	22.0167	22.2369	21.9531	22.4162	22.2371	0.0226102	0.0266092	22.2871	22.2494	22.0418	22.4014	22.5107	22.397	22.5937	21.3879
P23708-2	Nfya	-0.125111	0.248106	20.3187	19.9764	20.0925	20.6762	20.4231	20.7097	20.3848	20.0465	-0.198876	0.28853	20.219	20.3917	20.0674	19.8326	19.5835	20.6384	20.3434	20.741
P23780	Glb1	-0.846334	4.32697	22.9509	22.9835	23.0777	22.8193	23.7402	23.687	23.8192	23.9704	-0.132001	0.451328	23.582	23.544	23.6123	23.5477	23.9877	23.5686	23.8454	23.4122
P23798	Pcgf2	0.0446081	0.15932	19.3115	19.4858	19.7043	19.6365	19.3592	19.6623	19.4686	19.4696	-0.370897	1.32256	19.0609	19.3199	19.3111	18.968	19.2025	19.7193	19.5197	19.702
P23881	Tcea3	-0.369182	0.455584	18.424	19.1447	18.4471	19.0066	19.7561	18.2679	19.3295	19.1456	0.170452	0.366914	18.8722	19.5966	18.8027	19.008	18.779	18.8295	19.1636	18.8256
P23906	Irf2	0.133107	0.318501	19.645	19.8719	19.8278	20.1282	20.0543	19.7611	19.7798	19.3453	-0.203251	0.305112	19.5308	19.5449	19.2772	19.333	19.0819	19.4541	19.5897	20.3733
P24063-2	Itgal	0.0337243	0.0305149	18.9084	19.8683	19.2516	20.0661	19.2721	19.7722	18.8506	20.0646	-0.409685	0.548923	20.1665	19.2574	19.8846	19.5451	19.5257	20.4035	19.787	20.7761
P24270	Cat	0.515516	1.55724	24.9066	24.3805	24.5384	24.8996	23.8705	24.0902	24.2771	24.4253	0.204431	0.53042	24.6544	24.9098	24.6473	24.7808	24.7523	24.2035	24.8982	24.3206
P24369	Ppib	-0.22271	1.02783	27.0928	27.365	27.211	26.88	27.3446	27.2481	27.3782	27.4687	0.1316	0.420233	27.4044	27.5686	27.1136	27.5255	27.4005	27.1735	27.4541	27.0575
P24452	Capg	0.130371	0.311568	23.8697	23.8131	23.5675	23.4623	23.6076	23.2521	23.9315	23.4	0.0311699	0.0505603	24.5185	23.7058	24.2511	23.8913	24.0754	23.8794	23.9012	24.3861
P24472	Gsta4	0.102228	0.106967	22.4615	22.0524	21.6658	20.992	21.2966	22.0973	21.683	21.6859	0.344644	0.503848	21.636	21.9004	21.3552	21.9629	21.823	21.0483	21.8628	20.7419
P24527	Lta4h	-0.192603	0.370645	21.9272	22.448	21.599	22.1929	22.308	22.027	22.0219	22.5806	0.326641	0.79255	22.5957	22.3761	22.489	21.8607	22.3278	22.0465	21.7524	21.8884
P24547	Impdh2	0.249461	1.00099	22.0743	22.0205	21.5602	21.7124	21.5254	21.6545	21.6544	21.5353	0.292893	2.01366	21.8843	21.8214	21.9381	21.6922	21.5282	21.5825	21.6645	21.3892
P24549	Aldh1a1	0.0249605	0.02608	23.1127	22.8222	22.5861	22.6985	22.0793	22.7158	22.7469	23.5776	0.137978	0.29241	22.9747	22.911	22.6656	22.7421	23.0656	22.4224	22.9295	22.324
P24668	M6pr	-0.0751929	0.155078	21.267	21.6129	21.2592	21.7147	21.5246	21.2538	21.4408	21.9355	0.105877	0.208362	22.0768	21.2149	21.7472	21.3785	21.3829	21.4225	21.6477	21.5408
P24788	Cdk11b	0.107704	0.491431	22.9536	23.0522	23.3237	23.2313	23.0773	23.1603	22.9779	22.9143	-0.0410833	0.133883	22.8024	22.9144	23.0438	22.8238	22.6574	23.1368	22.9375	23.017
P24822	Iap	-0.415366	1.84763	13.9018	14.157	13.9615	13.872	14.5186	14.2192	14.2058	14.6101	0.30064	0.301216	14.838	14.5171	14.2654	14.9531	15.3037	14.546	13.4697	14.0516
P25206	Mcm3	0.166781	0.71217	23.4604	23.906	23.5674	23.7123	23.6619	23.3697	23.4765	23.4709	0.132658	0.420954	23.4467	23.6167	23.2886	23.3441	23.0386	23.5204	23.47	23.1365
P25425-10	Pou2f1	-1.43091	0.677468	17.6936	18.2266	18.7706	14.3113	18.8326	18.9931	18.7279	18.1722	-0.461983	1.76156	18.037	18.0631	18.0347	17.6762	18.4441	18.4467	18.6441	18.124
P25444	Rps2	-0.21031	0.632573	25.0643	25.398	24.8381	25.0535	25.1764	25.1614	25.2364	25.6209	0.487578	2.0938	25.9703	25.5035	25.6786	25.7861	25.2499	25.2217	25.4489	25.0677
P25446	Fas	0.268192	0.408137	19.0606	18.8127	19.7305	19.5802	19.095	18.9364	19.5075	18.5723	-0.411053	1.80368	19.1864	19.1915	19.0097	19.4525	19.629	19.4441	19.8413	19.5699
P25785	Timp2	-0.406197	0.65025	20.7102	20.6799	20.9712	20.5366	20.2933	21.4641	21.2444	21.5209	-0.335421	0.826688	20.884	21.2309	20.8439	21.0508	21.4569	20.8111	21.6525	21.4307
P25799-2	Nfkb1	0.0576959	0.170572	21.6869	21.7601	21.8431	21.2919	21.4639	21.5938	21.6961	21.5975	0.0558133	0.208829	21.9816	21.8592	22.0181	21.6459	21.7022	21.8154	22.0032	21.7609
P25911	Lyn	0.138223	0.51563	19.6067	19.9798	19.5422	19.6432	19.6712	19.3349	19.6163	19.5967	0.194001	0.17991	19.8028	19.7505	19.5677	20.1048	20.002	18.5523	20.4339	19.4617
P25911-2	Lyn	0.0284634	0.0514811	20.0198	19.576	19.8085	19.471	19.9039	19.4171	19.9937	19.4468	0.0397029	0.126074	19.5243	19.9605	19.5021	19.8224	19.7362	19.7066	19.6084	19.599
P25976	Ubtf	-0.229615	1.72509	22.0252	22.0616	22.158	22.1253	22.5111	22.3087	22.2301	22.2387	-0.492027	3.81082	21.7946	21.9036	21.8391	21.902	22.2935	22.4881	22.3751	22.2508
P26039	Tln1	-0.0225258	0.0928207	26.0912	26.1609	25.98	26.1415	26.1841	25.9314	26.0542	26.2941	0.20439	0.738166	26.383	26.0124	26.4839	26.3529	26.3012	25.8961	26.0284	26.1888
P26040	Ezr	0.0939293	0.377137	25.9908	26.0345	26.0764	26.091	26.2562	25.7675	25.8628	25.9306	0.0505128	0.184559	25.7364	25.9691	25.7015	25.8879	25.8444	25.5279	25.7918	25.9287
P26041	Msn	-0.0131636	0.0439436	27.118	27.2575	27.1498	27.2876	27.5016	27.0987	27.1069	27.1582	-0.0543432	0.142443	27.6169	27.2305	27.5399	27.4061	27.3989	27.3	27.4731	27.8387
P26043	Rdx	0.225767	1.09055	23.2322	23.0999	23.4492	23.2142	23.2293	22.8459	23.0347	22.9826	-0.0376987	0.103369	23.3945	23.1119	23.3343	23.3183	23.4563	23.11	23.145	23.5985
P26150	Hsd3b3	-0.0345683	0.0598421	22.9472	22.5037	22.5689	22.9527	22.415	22.7649	22.7143	23.2166	0.375749	0.83992	23.0145	23.0212	23.0247	23.0054	23.1968	22.4003	22.7874	22.1784
P26151	Fcgr1	0.450182	1.16943	19.6811	19.3626	19.7721	20.0362	19.2187	19.6285	19.2918	18.9123	-0.521694	0.561024	21.3444	19.6747	20.3286	20.6077	20.2749	21.2936	21.0092	21.4645
P26231	Ctnna1	-0.10216	0.454223	22.9907	23.1004	22.9807	23.1951	23.357	22.9425	23.1404	23.2356	0.0949636	0.24419	23.1279	23.6284	23.0485	23.4417	23.3177	23.0202	23.3786	23.1501
P26262	Klkb1	-0.19344	0.399052	20.0832	20.1834	19.6745	20.3313	19.8547	20.5177	20.1571	20.5167	0.649056	0.803303	21.8047	20.4259	21.0254	20.585	20.3143	20.6027	19.5875	20.7403
P26339	Chga	-0.0513682	0.0930589	24.5684	25.184	25.1097	24.6388	24.9913	24.7899	24.6792	25.2459	-0.273093	0.434779	25.4035	25.7915	24.8037	25.3884	25.9822	25.805	25.6005	25.0918
P26350	Ptma	-0.23162	0.755516	28.3988	28.0549	28.2953	28.5438	28.3596	28.8696	28.4668	28.5233	-0.726857	1.53053	28.1871	27.8989	28.0901	27.759	28.0801	29.2011	28.8956	28.6655
P26369	U2af2	-0.109164	0.400373	22.305	22.4353	22.0169	22.4398	22.4247	22.5747	22.2464	22.388	-0.28997	0.830307	21.8151	22.494	22.0406	21.9381	22.3964	22.5597	22.1126	22.379
P26443	Glud1	-0.0891008	0.359315	26.9086	26.6084	26.646	26.9057	26.7732	26.7104	26.9252	27.0163	0.274381	1.91608	26.9299	26.9058	27.0216	26.9873	26.8451	26.5299	26.7691	26.603
P26450	Pik3r1	0.0387716	0.18851	20.7526	20.6663	20.5067	20.6378	20.7207	20.694	20.5306	20.463	0.129965	0.903645	20.7236	20.7888	20.7825	20.787	20.7093	20.7378	20.4294	20.6855
P26516	Psmd7	-0.00475311	0.0134162	24.1182	24.4912	24.4761	24.5555	24.5422	24.262	24.3431	24.5127	-0.0387926	0.125411	24.5891	24.6247	24.3293	24.5907	24.5652	24.5035	24.8305	24.3898
P26618	Pdgfra	-0.0220089	0.0463673	20.3107	19.7828	20.3057	20.5459	20.3269	20.1539	20.2464	20.3061	-0.0756593	0.160886	20.8174	20.4378	20.5156	20.6783	20.7143	20.6643	20.2958	21.0774
P26638	Sars1	0.336801	2.60735	25.5334	25.4331	25.3336	25.3139	25.1213	24.936	25.1268	25.0826	0.253971	1.71148	25.4867	25.4939	25.3514	25.4316	25.2729	25.0399	25.3467	25.0883
P26645	Marcks	-0.0809295	0.0238865	14.8254	18.5957	18.3561	18.4997	18.2313	15.7987	17.4458	19.1248	-0.5916	0.168698	16.3027	14.8049	18.0781	18.2974	17.555	14.4164	19.367	18.5111
P26883	Fkbp1a	-0.0492454	0.0444321	26.1578	25.4521	25.1709	24.8337	25.0549	25.8241	25.9882	24.9442	0.338349	1.14223	24.9948	25.207	25.4496	25.0899	24.9331	24.5707	24.7529	25.1312
P27046	Man2a1	-0.19034	0.992616	23.2149	23.3142	23.3886	23.0782	23.245	23.4785	23.4419	23.5919	-0.00931358	0.0398638	23.6476	23.5098	23.3132	23.4663	23.5317	23.5786	23.4852	23.3786
P27048	Snrpb	-0.307801	0.575174	23.3577	22.3826	23.114	22.6305	23.4872	23.0524	23.2224	22.9541	0.419701	1.94175	23.2041	23.5651	23.193	23.4273	22.8104	22.7911	23.0352	23.0741
P27546-2	Map4	0.106642	0.935601	24.2118	24.296	24.3911	24.328	24.3017	24.2476	24.1197	24.1313	-0.0922894	0.232134	24.4722	23.9744	24.4604	24.4333	24.1916	24.4237	24.3886	24.7056
P27601	Gna13	0.18362	0.695571	22.0975	22.4156	22.0807	22.0789	21.7681	21.8711	22.1689	22.1302	0.480695	2.50844	22.3407	22.2268	22.0574	22.2392	21.8559	21.5407	21.6596	21.8851
P27612	Plaa	0.0690403	0.213205	24.0747	24.4023	24.274	24.502	24.2384	24.4951	24.1722	24.0713	-0.0118628	0.0471332	24.2495	24.4258	24.1185	24.2781	24.3492	24.3392	24.0959	24.335
P27659	Rpl3	-0.0700121	0.142993	24.5896	25.398	24.822	25.0956	25.0341	25.0176	24.9125	25.2211	-0.311014	1.56137	24.9337	24.9817	24.8266	24.7386	24.9776	25.4183	25.1171	25.2116
P27661	H2ax	0.360516	1.07863	19.5208	19.8422	19.9304	20.081	19.7517	19.1375	19.5204	19.5227	1.48708	2.51706	21.2576	21.3166	20.5943	21.4054	19.3362	19.2561	20.3501	19.6832
P27773	Pdia3	-0.309326	0.893211	27.9373	28.1965	27.8022	27.4567	28.183	27.9189	28.2231	28.305	0.216154	0.505859	28.2038	28.4531	27.8154	28.3103	28.2254	27.7638	28.2181	27.7108
P27784	Ccl6	0.0774593	0.17354	19.0659	19.0065	18.8222	18.3062	18.7309	18.685	18.7573	18.7177	-0.23324	0.341035	18.216	18.9499	18.2414	19.0199	18.6915	18.9614	19.3101	18.3971
P27808	Mgat1	0.0533919	0.0398289	15.8036	17.6996	16.2393	15.8622	16.6024	15.9908	16.2584	16.5395	-0.0306902	0.0183408	15.5107	16.5577	15.6924	16.4921	16.362	16.4474	14.6414	16.9249
P27870	Vav1	0.609918	2.46785	16.1135	16.2939	16.1564	15.9976	15.279	15.3951	15.6864	15.7613	-0.335902	0.53884	15.8899	15.5636	15.3239	16.0087	16.0198	16.3461	16.4142	15.3496
P28028	Braf	0.0233378	0.0395469	19.6615	19.8414	19.38	19.3194	19.8675	19.5394	19.6207	19.0813	-0.0366335	0.0541605	19.8324	19.5392	19.4237	19.2464	19.9199	19.2544	19.1392	19.8747
P28063	Psmb8	-0.172531	0.298974	20.4238	20.2167	20.0704	20.0295	19.7032	20.4472	20.5671	20.713	0.398643	1.83701	21.3178	21.0765	21.2253	21.3291	20.8712	20.7904	21.0921	20.6004
P28076	Psmb9	-0.027257	0.0362809	21.3241	20.4956	20.206	20.2594	20.5416	20.5837	20.6172	20.6516	0.127842	0.174819	21.5219	21.0358	21.3897	20.9622	20.9241	21.6712	21.2971	20.5058
P28078	H2-DMa	0.122408	0.720622	22.2336	22.164	22.339	22.3957	22.0095	22.3091	22.1115	22.2126	0.0816975	0.252256	22.7447	22.5068	22.6866	22.4717	22.2895	22.6156	22.3833	22.7945
P28271	Aco1	-0.0972896	0.501426	26.3405	26.0278	26.2385	26.2555	26.4434	26.1579	26.3372	26.313	0.0728078	0.310988	26.1967	26.3435	26.1512	26.1754	26.4097	26.0582	26.0428	26.0647
P28352	Apex1	-0.294519	0.716582	21.7668	22.3519	21.6289	22.092	22.1417	22.0956	22.179	22.6013	0.0789733	0.131529	22.0141	22.7891	21.9428	22.3895	22.1653	22.3469	22.4091	21.8982
P28474	Adh5	-0.099246	0.148608	23.3452	22.9651	23.4857	23.7928	23.2443	23.4112	23.28	24.0503	0.1091	0.417094	23.6413	23.5075	23.6476	23.4584	23.6098	23.4442	23.6048	23.1596
P28481-1	Col2a1	0.984968	1.57702	23.075	24.1136	24.2759	23.4803	22.496	23.1764	22.9533	22.3793	-0.0929136	0.0497824	24.1292	23.5697	24.4328	23.2038	23.4586	23.8133	22.8354	25.5998
P28574-2	Max	0.114128	0.411543	22.0422	21.6811	21.9345	21.8453	21.7615	22.0323	21.6113	21.6414	-0.076704	0.173116	21.7935	21.7683	21.7392	21.8444	21.5304	22.0788	21.6175	22.2256
P28651	Ca8	-0.599726	1.41069	19.0788	19.4884	19.2415	19.535	19.4494	19.8349	20.0487	20.4097	-0.0127087	0.0173727	19.9489	19.4216	20.3146	19.7756	19.6657	19.8876	20.3386	19.6197
P28653	Bgn	-0.102165	0.462061	26.4654	26.2668	26.1993	26.381	26.4731	26.2881	26.3213	26.6387	-0.131845	0.353418	26.403	26.1262	26.713	26.2599	26.4351	26.4774	26.3259	26.7911
P28654	Dcn	0.214767	0.665753	28.047	27.4098	27.9843	28.0398	27.6497	27.6325	27.6285	27.7111	-0.0152721	0.0165119	28.1601	27.3067	28.659	28.0808	28.1597	27.8264	27.8549	28.4266
P28656	Nap1l1	-0.0451703	0.129184	24.5415	24.658	24.7833	24.8726	24.7625	24.9643	24.855	24.4542	-0.539887	1.50076	24.612	24.1604	24.6501	24.409	24.7027	25.3957	24.793	25.0996
P28658	Atxn10	0.0900283	0.278403	18.7911	18.3909	18.4268	18.4701	18.2284	18.4203	18.6953	18.3747	0.601605	1.6157	18.8388	18.5725	18.7512	18.904	18.1922	17.6872	18.6051	18.1755
P28659-2	Celf1	0.0172124	0.0318213	21.7682	21.2005	21.3343	21.7275	21.6365	21.4603	21.7029	21.1619	0.323348	2.05324	21.6846	21.8235	21.5321	21.5972	21.4957	21.272	21.3358	21.2406
P28660-2	Nckap1	-0.316916	1.74385	22.1683	21.7971	21.7494	21.9381	22.2994	22.1682	22.2018	22.2512	0.323389	0.682562	22.3245	22.2558	22.4946	22.3787	22.3574	21.6445	22.4907	21.6675
P28661-2	Septin4	0.0549927	0.118489	22.4242	22.1216	21.6684	21.9459	21.8583	21.8789	22.062	22.1408	0.115382	0.406405	21.9018	22.1684	22.2464	21.9427	22.2188	21.9208	21.8451	21.813
P28661-5	Septin4	0.255408	0.373787	17.8335	17.3565	18.1952	18.7463	17.7852	17.891	17.7706	17.6631	0.112309	0.201714	17.3574	18.0097	18.0914	17.6749	17.5128	17.698	17.4135	18.0598
P28663	Napb	-0.557326	0.995027	15.132	15.6009	15.99	15.8994	16.4584	16.5606	16.2246	15.608	-0.15623	0.450466	16.0457	16.1203	16.2235	16.515	16.4562	16.16	16.2354	16.6777
P28665	Mug1	0.142097	0.34247	23.9414	24.0553	24.2736	24.4135	24.0053	23.8166	23.855	24.4385	0.387908	0.376499	26.0274	24.3386	25.3127	24.9847	24.7785	24.1894	24.6176	25.5262
P28667	Marcksl1	0.347686	0.297831	16.6828	16.8755	15.6647	15.5887	14.8734	15.9448	16.0285	16.5742	-0.985077	1.2199	14.6659	16.1231	14.5218	15.8974	16.0184	16.5372	16.3475	16.2455
P28700	Rxra	0.135293	0.205116	18.3946	18.7625	18.5021	18.6902	18.5626	17.7267	18.8241	18.6949	0.609062	1.35957	18.1772	19.2746	18.6688	18.8207	18.2921	17.9166	18.1472	18.1491
P28704	Rxrb	-0.449109	0.99618	17.2695	17.1254	17.8098	17.3527	17.35	17.9996	17.8219	18.1823	0.709404	0.705124	17.4367	17.8699	17.7223	17.2511	17.3363	17.422	17.2251	15.459
P28738	Kif5c	0.16572	0.224812	17.9995	17.592	18.5637	18.2381	18.2907	18.102	18.0248	17.3128	0.121607	0.213034	18.4963	18.1671	18.8129	18.2025	18.7582	17.9406	18.2983	18.1952
P28740-1	Kif2a	0.326835	0.844311	22.8539	22.6138	22.1895	22.6099	22.623	22.2453	22.0664	22.025	-0.271311	0.952726	21.8479	22.4334	22.0041	22.1735	22.5256	22.4989	22.2318	22.2879
P28741	Kif3a	0.0601249	0.186523	21.4697	21.2049	21.6106	21.5778	21.6431	21.4182	21.2491	21.312	-0.151842	0.940958	21.4966	21.4987	21.4336	21.435	21.8009	21.6284	21.4095	21.6325
P28776	Ido1	0.404633	1.12973	20.5353	20.2535	20.0863	19.9241	19.6953	20.1185	19.8806	19.4863	0.817163	1.25676	20.741	20.5189	20.8113	21.8979	20.3796	20.3497	20.2499	19.7212
P28798	Grn	-0.144733	0.501632	20.9702	20.6826	21.0609	20.7363	20.8082	21.0055	20.9492	21.266	-0.142896	0.475584	21.2728	20.8415	20.9859	21.3644	21.272	21.1839	21.1554	21.4248
P28828	Ptprm	0.054287	0.0783669	16.973	17.387	17.9074	17.5728	17.1797	17.7698	17.1156	17.5581	0.111549	0.190587	18.2171	17.6615	18.1133	17.7865	17.9431	17.3369	17.8095	18.2427
P28867	Prkcd	-0.193825	0.50999	22.1257	22.4589	21.7044	22.3063	22.4172	22.2937	22.1923	22.4674	0.143955	0.785599	22.2231	22.1793	22.5297	22.2938	22.1678	22.2052	22.0319	22.2451
P29341	Pabpc1	-0.0259571	0.105298	25.8706	25.7342	25.5543	25.6445	25.865	25.5688	25.747	25.7266	0.242825	2.591	25.8684	25.818	25.7844	25.7899	25.5889	25.4451	25.5979	25.6576
P29351-2	Ptpn6	0.0126252	0.058688	23.5863	23.8742	23.6683	23.6787	23.7919	23.573	23.6793	23.7128	-0.3401	0.920134	24.078	24.1562	23.4885	23.841	23.9367	24.3773	24.1732	24.4368
P29387	Gnb4	0.844273	0.39455	18.9089	19.1463	18.0455	19.3854	18.8392	18.8284	19.085	15.3565	0.203984	0.524713	19.3614	18.693	18.9447	19.1824	19.1164	18.8682	18.6161	18.7646
P29452	Casp1	-0.469914	1.38434	21.7972	21.5165	21.2024	21.4933	21.8011	21.9223	21.7983	22.3674	0.143533	0.276426	21.991	21.9331	21.5447	21.9886	22.257	21.5263	21.6774	21.4227
P29533	Vcam1	0.0731101	0.106146	18.0179	18.1487	18.5477	17.6404	18.4844	17.6974	18.0441	17.8364	-0.478849	1.01939	19.3252	19.2138	19.4348	19.2312	19.7198	20.1113	19.1327	20.1565
P29699	Ahsg	0.373591	0.796644	25.2506	25.7375	26.0487	26.2035	25.3502	25.3961	25.2724	25.7272	-0.0921774	0.0820327	27.6726	25.9549	26.7314	26.5264	26.682	26.8634	26.3943	27.3143
P29758	Oat	-0.000266075	0.000348242	26.1264	25.7193	25.5596	25.0957	25.2524	25.7136	25.9139	25.6223	0.212504	0.454475	25.3581	25.8169	25.4161	25.7049	25.6568	25.3545	25.5738	24.8609
P29788	Vtn	0.346509	0.582112	21.9546	22.0772	22.37	22.9807	22.4182	21.7799	21.7166	22.0818	0.523751	0.436609	23.2681	22.1475	22.1235	21.4848	20.8831	22.0481	21.354	22.6436
P30115	Gsta3	0.463319	0.878458	22.5026	21.5471	21.7972	21.6114	20.9704	21.4563	21.5059	21.6725	1.17539	1.39557	23.1062	21.3497	22.8521	22.0852	21.2793	20.5476	21.4855	21.3794
P30204-2	Msr1	-0.0131931	0.0243393	20.6484	21.3198	21.2752	21.0719	21.0909	21.1161	20.8271	21.3338	-0.0136528	0.0128761	22.6479	21.7139	21.8127	21.7224	22.231	22.2884	21.1564	22.2758
P30275	Ckmt1	-0.425041	0.846731	26.8847	26.2416	26.3316	25.6997	26.8341	26.5317	26.7943	26.6978	0.287123	0.323683	26.3843	27.2154	25.809	26.8894	26.7558	26.0775	26.5269	25.7894
P30412	Ppic	-0.413737	1.77576	21.5477	21.1393	21.6265	21.5175	21.8886	21.6864	21.9685	21.9424	-0.0725851	0.193849	21.7409	21.5444	21.9505	22.1578	21.8729	22.0606	21.9862	21.7641
P30416	Fkbp4	0.192159	0.797422	24.5939	24.492	24.157	24.2755	24.158	24.2837	24.2964	24.0117	0.253638	1.65555	24.0461	24.1173	24.248	24.0266	23.7777	24.0221	23.8969	23.7267
P30677	Gna14	-0.81113	2.03503	19.7729	19.9869	19.2966	19.3175	20.7291	20.1424	20.4886	20.2582	-0.393794	0.366267	20.3463	20.8745	18.7981	20.4232	20.3543	20.6664	20.7161	20.2806
P30681	Hmgb2	0.617176	1.39324	24.8114	23.9701	24.0479	24.0408	23.6446	23.8214	23.7065	23.229	-0.450047	0.757442	23.5816	23.4081	23.4985	22.8043	23.2068	24.2163	24.0877	23.5819
P30933	Svs5	0.119764	0.149156	23.3294	23.8236	23.8387	23.4283	22.8065	24.052	23.7946	23.2879	0.279127	0.303452	22.9448	22.6192	23.1506	24.1872	22.7942	22.5409	23.4143	23.0359
P30993	C5ar1	-0.839621	0.535823	17.6836	15.7441	19.1389	17.4804	17.9762	18.0116	18.7482	18.6696	0.552372	0.343681	20.0637	18.6786	18.789	19.3584	19.3457	19.0966	16.8463	19.3916
P30999	Ctnnd1	-0.0945606	0.2541	24.7674	24.9093	24.5528	25.0313	25.0217	24.6779	24.7729	25.1666	-0.0765238	0.321665	24.8386	25.1015	24.9362	24.858	24.9402	25.0179	25.2313	24.8511
P30999-2	Ctnnd1	-0.136549	0.21234	19.2929	19.3296	19.6204	19.6098	19.9636	19.4649	18.9762	19.9942	-0.107979	0.189652	19.2751	20.0093	19.4916	19.7491	19.3958	19.8015	20.1398	19.62
P31001	Des	-0.0860853	0.236444	30.725	30.1434	30.4414	30.6281	30.629	30.4451	30.7494	30.4587	0.341779	0.575758	30.4218	29.7702	30.954	30.428	30.2691	29.7065	29.9559	30.2755
P31230	Aimp1	-0.11696	0.422495	21.5803	21.7246	21.5951	21.3735	21.7043	21.4035	21.8598	21.7736	0.155915	0.431948	21.9174	21.3715	21.8516	21.8523	21.4715	21.4201	21.8639	21.6136
P31310	Hoxa10	-0.257402	0.448402	18.4622	19.2481	19.2711	18.4256	19.2873	19.2323	19.0948	18.8222	-0.221081	0.324662	18.5268	18.0933	19.1472	18.7598	18.5024	19.1205	19.2278	18.5607
P31324	Prkar2b	-0.194763	0.673755	18.8083	18.3615	18.3219	18.706	18.6119	18.8894	18.6482	18.8272	0.174072	0.25355	18.6376	18.5421	19.1106	18.7509	18.1906	19.0307	18.1125	19.0111
P31428	Dpep1	-0.138012	0.260577	21.6218	21.8212	22.3882	21.8144	21.709	22.3973	22.0233	22.0682	0.333478	0.759053	22.4847	22.3217	22.3986	21.9515	22.458	21.7492	21.6379	21.9776
P31725	S100a9	-1.74751	0.819935	15.121	15.1828	18.3005	18.8821	19.1322	18.9872	17.5545	18.8027	-0.990261	0.621971	21.7558	20.4685	20.0486	20.2133	20.1389	21.4767	21.5231	23.3086
P31750	Akt1	-0.229821	0.764581	21.3135	21.1658	21.6306	21.3795	21.8725	21.3312	21.6483	21.5567	-0.271402	0.995782	21.13	21.7059	21.4295	21.5148	21.504	21.8059	21.7415	21.8145
P31786	Dbi	0.687835	0.842375	25.9704	25.5549	25.0635	24.2628	24.1102	24.8143	24.8424	24.3334	0.743397	1.12078	24.3032	25.1465	25.3286	24.8987	23.6117	24.4707	24.7588	23.8621
P31809	Ceacam1	0.2652	0.768151	21.5102	21.653	21.5138	22.0487	21.4255	21.731	21.2123	21.2961	-0.806847	2.95628	21.274	21.4457	21.7998	21.2896	22.1872	22.4243	22.1327	22.2922
P31809-2	Ceacam1	0.164401	0.22239	21.657	22.2689	22.8202	22.8915	22.3134	22.2306	22.043	22.393	-0.208659	0.569564	22.0195	22.7029	22.2757	22.1143	22.575	22.2739	22.4541	22.6439
P31938	Map2k1	0.0712399	0.15272	23.031	22.7639	22.6553	23.202	22.5599	22.7791	22.851	23.1772	0.135191	0.292435	22.9693	23.1157	23.048	22.6746	22.6185	22.7401	23.3084	22.5998
P32020-2	Scp2	0.128578	0.179388	20.5421	19.9254	20.2734	20.0899	19.5168	19.833	20.3746	20.5921	0.885924	2.33093	20.1411	20.29	20.5625	20.9998	19.7794	19.4933	19.6912	19.4858
P32037	Slc2a3	0.102336	0.373017	21.94	22.2161	22.0361	22.4468	21.9364	22.0677	22.1285	22.0972	-0.357683	0.646177	22.8262	22.0475	22.1946	22.3498	22.709	22.2763	22.6046	23.259
P32067	Ssb	0.042841	0.134192	23.8361	24.2908	24.1685	24.32	24.2203	24.1573	24.0447	24.0218	-0.211682	0.57958	23.7917	24.1422	24.004	23.7458	23.8621	24.4999	23.9481	24.2204
P32233	Drg1	0.325838	0.549488	23.0565	22.2923	22.4687	21.8216	22.0434	21.9549	22.391	21.9464	0.315599	1.06364	21.9984	22.1638	21.9704	22.3188	21.8943	21.5701	22.1238	21.6008
P32261	Serpinc1	0.149549	0.559958	25.8689	26.1892	26.0897	26.3007	25.8261	25.8365	26.0038	26.184	-0.0941319	0.13513	27.1589	26.0662	26.4979	26.2192	26.4901	26.4638	26.4742	26.8907
P32299-2	Bdkrb2	0.272894	0.762659	15.8914	15.5316	15.5919	15.8531	15.3419	15.0725	15.7631	15.599	-0.0592031	0.134359	15.642	15.7728	15.5223	15.2253	15.3747	15.4167	15.8034	15.8045
P32648	Vip	-0.270051	0.706274	18.4939	18.5286	18.0053	18.3225	18.8474	18.797	18.5634	18.2228	0.358284	0.693812	18.7881	18.895	18.392	18.6032	18.0477	18.4987	17.8501	18.8486
P32883-2	Kras	0.0256801	0.139975	24.0894	24.1313	24.2178	24.2062	24.1495	23.9585	24.2478	24.1861	0.0473366	0.140425	24.2306	24.3933	23.9596	24.3004	24.218	23.9342	24.1901	24.3523
P32921-2	Wars1	-0.128634	0.391785	25.6691	25.8495	25.4697	25.3711	25.8603	25.8002	25.7809	25.4326	0.0333929	0.12842	25.7877	25.689	25.5397	25.963	25.6712	25.6177	25.7918	25.7652
P33215-2	Nedd1	-0.333775	0.475753	18.7002	19.9627	19.1077	19.8114	19.6926	20.0344	19.7008	19.4892	-1.27442	0.383282	16.4694	19.1042	19.1001	15.0051	15.6145	19.919	19.9261	19.3168
P33434-2	Mmp2	-0.211916	0.616029	19.2543	18.9677	19.1037	18.5865	18.9641	19.249	19.3287	19.218	-0.251027	0.733815	19.7268	19.155	19.5621	19.8629	19.6394	19.9196	19.8231	19.9287
P33609	Pola1	0.415773	1.04429	19.6607	20.3109	19.7592	19.6992	19.6823	19.4701	19.5681	19.0463	-0.0871348	0.0761408	18.3415	19.7646	19.2179	19.2385	18.5592	19.5979	19.7994	18.9546
P33611	Pola2	0.271125	0.755396	20.3952	20.9122	20.6057	20.3039	20.4167	20.4096	20.3627	19.9435	-0.40156	0.542015	19.3233	20.3016	19.7743	19.7437	19.7213	20.99	20.114	19.9238
P33622	Apoc3	0.0539832	0.0876547	18.8428	18.062	18.7684	19.0387	18.4368	18.6638	18.7587	18.6366	0.636784	1.0505	19.9286	18.958	19.7357	18.9835	18.4065	18.7143	19.2922	18.6457
P34022	Ranbp1	0.0458565	0.0952197	25.162	25.9257	25.4937	25.6406	25.7266	25.4194	25.3942	25.4983	0.14995	0.29079	25.5333	26.2632	25.3971	25.6132	25.4136	25.4774	25.8368	25.4792
P34152	Ptk2	-0.12256	0.500044	20.5153	20.9256	20.7699	20.6521	20.9927	20.7949	20.9004	20.6652	0.0679073	0.285176	20.7201	20.7864	20.8954	20.771	20.7535	20.4671	20.7792	20.9015
P34914	Ephx2	0.375561	0.607017	22.7956	22.4223	21.7945	22.1923	21.4508	21.7696	22.0774	22.4045	0.353945	1.3595	22.1113	22.1744	22.5508	21.9513	21.9903	21.7916	21.8641	21.7261
P35123	Usp4	-0.0312281	0.14281	23.1737	23.3681	23.5355	23.3886	23.3819	23.2994	23.4603	23.4492	-0.0886998	0.297411	23.1726	23.4642	23.5935	23.12	23.416	23.5696	23.3878	23.3318
P35230	Reg3b	0.299796	0.424629	20.9576	20.8687	19.9595	20.4157	20.5891	19.652	20.2396	20.5216	-0.610074	0.545607	21.1027	21.5334	20.4635	22.2737	21.7718	21.7738	22.9627	21.3052
P35235	Ptpn11	0.0919151	0.525247	23.4855	23.6251	23.4567	23.6405	23.6374	23.4273	23.4531	23.3223	0.0105405	0.0552168	23.2824	23.3119	23.5544	23.421	23.3422	23.374	23.3515	23.4598
P35235-1	Ptpn11	-0.825674	0.914756	17.6007	16.5111	17.8781	18.5118	17.8913	18.6748	18.5529	18.6853	-0.111832	0.0315628	18.799	17.8889	14.7583	17.9589	17.7147	15.0314	18.6116	18.4946
P35276	Rab3d	-0.599083	1.12029	20.2029	20.2253	20.0307	19.2099	20.2373	20.3046	20.7121	20.8111	0.583647	1.0705	20.5534	20.2855	20.3816	20.7887	20.1197	19.4237	20.5596	19.5715
P35279-2	Rab6a	-0.0495782	0.0944847	20.2937	20.0952	19.66	19.8492	20.1542	20.2555	20.0354	19.6514	0.242892	0.894373	19.9282	20.0029	20.0897	20.0014	19.9989	19.9329	19.4076	19.7112
P35283	Rab12	-0.424081	0.745198	17.0821	16.8706	16.0938	16.047	16.9033	16.7202	17.0527	17.1136	-0.223373	0.279984	15.6012	16.6912	16.6955	16.861	16.8417	16.9494	16.2258	16.7256
P35293	Rab18	-0.308839	0.889956	21.805	21.2846	21.2364	21.6725	21.8196	21.5204	21.879	22.0149	0.605872	1.29184	22.6111	21.6369	22.1841	22.1647	21.7082	21.1351	21.814	21.5161
P35330	Icam2	0.0465035	0.0594093	21.1849	20.959	21.249	21.0664	20.266	21.2732	21.3111	21.4231	-0.0251455	0.0476548	21.7142	21.0548	21.091	21.2863	21.3248	21.3923	21.0172	21.5128
P35385	Hspb7	-0.556815	1.64788	18.1381	17.586	17.8635	17.4918	18.5602	18.3889	18.0336	18.3239	0.63585	1.26921	18.2027	18.2191	17.773	17.8136	17.1855	16.9313	17.3131	18.035
P35441	Thbs1	-0.298765	1.06057	21.4724	21.7669	21.1929	21.3238	21.7866	21.5368	21.7149	21.9129	0.0974102	0.148103	22.3711	21.6403	22.0279	21.8649	21.5359	22.1183	21.5492	22.3112
P35456	Plaur	-0.103648	0.0678041	15.0243	17.0306	14.8099	15.1361	15.7566	15.5049	15.1569	15.9971	-0.0111158	0.00987412	16.2315	16.1165	16.4091	15.2825	15.8222	16.0707	15.4186	16.7726
P35486	Pdha1	-0.128919	0.617831	26.1425	26.1377	26.0561	25.7861	26.08	26.0784	26.3018	26.1778	0.164904	0.610491	25.9086	26.1609	26.0971	26.1171	26.1147	25.7851	26.0829	25.6414
P35505	Fah	0.0977216	0.124448	20.4468	19.6959	20.7481	20.3751	19.6638	20.326	20.3302	20.5549	0.559288	1.29661	20.6981	20.2704	20.6319	20.5977	20.3713	19.4723	19.8364	20.2809
P35550	Fbl	-0.184615	0.85152	25.0657	25.3163	24.9311	24.9619	25.1797	25.2231	25.1661	25.4445	-0.0217891	0.0583753	25.0672	25.4733	24.972	25.072	25.0364	25.3452	25.2155	25.0745
P35564	Canx	-0.110479	0.307937	26.2273	26.5901	26.4367	26.7962	26.6379	26.4673	26.512	26.875	0.155985	0.520707	26.9211	26.7086	26.6272	27.1765	26.6577	26.7955	26.8117	26.5446
P35585	Ap1m1	-0.0741982	0.18785	21.9137	21.5202	22.1165	22.1968	21.9137	22.0543	22.0611	22.0148	0.284183	1.25263	21.9284	22.072	21.8675	22.0709	21.8948	21.8327	21.4093	21.6653
P35601-2	Rfc1	-0.0292602	0.0221286	18.5466	17.1993	19.0452	19.1335	18.4553	18.685	18.4083	18.4931	0.126596	0.162196	19.0283	19.1668	18.9551	18.3578	18.4338	18.2924	18.9233	19.3522
P35689	Ercc5	0.811601	0.533823	16.5464	16.4417	15.5868	14.4584	14.0034	15.6805	14.1345	15.9685	-0.0222044	0.00968838	15.0514	15.9578	15.2597	17.2497	14.875	15.3151	17.5649	15.8524
P35700	Prdx1	-0.132683	0.296772	25.5967	25.1347	25.0752	25.1741	25.0232	25.2716	25.5479	25.6687	0.461639	1.45726	25.5055	25.473	25.6256	25.6426	25.2481	24.7996	25.4937	24.8587
P35737	H2-DMb1	-0.0611005	0.171726	19.6549	19.8678	19.6788	20.1557	19.8328	19.8163	19.8269	20.1255	-0.352403	1.05908	20.2345	20.4038	19.8057	20.1145	20.2197	20.3939	20.7617	20.5929
P35802	Gpm6a	-0.308531	0.433864	17.7347	17.4566	18.5707	17.6728	18.0299	18.7684	17.9141	17.9566	0.130124	0.287196	18.2008	18.2601	18.4108	18.0651	18.3294	18.2639	18.2395	17.5835
P35821	Ptpn1	-0.243625	0.981384	19.6469	19.6445	19.3059	19.7992	19.892	19.7963	20.0143	19.6684	0.240006	0.724423	20.5653	20.2862	20.0567	20.2541	19.7872	19.8957	20.2288	20.2906
P35822	Ptprk	-0.0543785	0.335538	21.9627	22.2503	21.9892	22.0264	22.134	22.0525	22.1521	22.1076	-0.0891242	0.246588	21.8997	22.3043	21.8472	21.8688	22.0269	22.2772	22.1581	21.8142
P35831	Ptpn12	0.40617	1.76196	21.6953	21.8803	21.9577	21.6679	21.5011	21.4176	21.5595	21.0984	-0.260826	0.932059	21.5914	21.6818	21.7099	21.512	21.5803	22.0726	21.737	22.1485
P35922-7	Fmr1	-0.165101	0.541978	21.2039	21.6136	21.5928	21.6482	21.9586	21.5253	21.6245	21.6105	-0.0504413	0.133974	21.5814	21.2436	21.4961	21.2483	21.2187	21.7549	21.3761	21.4215
P35951	Ldlr	0.542222	0.93767	21.6748	22.5586	22.0772	22.2753	22.2108	21.5747	21.5321	21.0994	-0.288776	0.699161	22.0083	21.744	22.3983	22.0414	21.9097	22.6016	22.4149	22.421
P35979	Rpl12	-0.538897	1.65957	21.6899	21.1312	21.0439	21.21	21.7874	21.5333	21.9532	21.9567	0.794931	1.41074	21.7383	22.1127	22.0197	22.8049	21.9149	21.2287	21.3828	20.9695
P35980	Rpl18	0.031477	0.05058	28.2749	29.2631	28.9507	28.8695	29.0116	28.7785	28.6838	28.7584	-0.417077	1.90152	28.5731	28.9996	28.545	28.5806	28.9554	29.1073	29.1299	29.1741
P36371	Tap2	-0.0029192	0.0057291	22.4475	23.1987	22.934	23.1207	22.86	22.9511	22.9243	22.9772	0.227046	0.653938	23.8724	23.1865	23.8132	23.4428	23.2468	23.441	23.3734	23.3456
P36536	Sar1a	-0.229302	0.389038	20.6617	20.3763	20.2063	20.2181	20.2225	20.8146	21.1535	20.189	0.392705	1.48975	20.5967	20.2984	20.4854	20.571	20.4543	20.0563	19.9822	19.8876
P36552	Cpox	-0.220738	0.82379	22.9854	23.3306	23.1315	22.8121	23.5063	23.2164	23.2577	23.1621	0.0975199	0.401396	23.1552	23.4262	22.9137	23.0853	23.0331	23.0484	23.0711	23.0377
P36916	Gnl1	-0.0137577	0.0403832	21.7806	21.6926	21.9475	22.1813	21.8561	22.0208	21.9719	21.8083	-0.225114	0.506667	21.8353	21.1902	21.9196	21.7454	21.6692	22.2329	21.8122	21.8767
P36993	Ppm1b	0.0863104	0.386671	24.8697	24.5231	24.505	24.7662	24.5993	24.6748	24.5363	24.5084	-0.061985	0.624976	24.4628	24.5838	24.5253	24.5369	24.5961	24.5051	24.56	24.6956
P37040	Por	0.149126	0.558424	24.3681	24.2821	23.9711	24.303	23.8649	24.0796	24.0895	24.2938	0.369946	1.44774	24.5204	24.4934	24.4987	24.4132	24.4403	23.8593	24.2221	23.9243
P37804	Tagln	-0.379663	1.23117	28.217	27.7463	27.7453	27.4627	28.1471	28.2187	28.2683	28.0558	0.418796	1.24109	27.9946	27.6594	28.3138	28.0246	27.4612	27.6071	27.3518	27.8971
P37889-2	Fbln2	1.48718	0.6144	20.4107	20.8718	20.391	20.5836	15.6671	20.5579	20.0142	20.0693	0.165988	0.246962	20.9127	19.8191	20.2857	20.5564	20.0119	20.5418	19.9431	20.4132
P37913	Lig1	0.319918	3.56897	24.5352	24.4856	24.4893	24.5109	24.1531	24.2936	24.1922	24.1025	-0.0971889	0.126339	24.0353	23.7954	24.0125	23.8251	23.3466	24.7058	24.1192	23.8854
P38060	Hmgcl	0.253263	0.384833	25.5729	24.6041	24.9629	24.5897	24.2995	24.9565	24.9844	24.4762	0.30073	0.725949	24.4778	24.9344	24.8656	24.9851	24.6396	24.1847	24.3124	24.9233
P38647	Hspa9	0.218034	1.60744	28.6071	28.3238	28.4511	28.4473	28.1659	28.1654	28.2794	28.3465	0.220295	1.19905	28.2079	28.1847	28.4299	28.2688	28.174	27.9854	28.1913	27.8594
P39039	Mbl1	-1.10188	1.55176	17.9672	17.5393	18.3228	18.8813	18.9369	18.8064	19.4476	19.9272	0.846469	0.868891	20.591	19.3098	20.2552	19.5212	19.3047	18.3649	18.5604	20.0613
P39053-3	Dnm1	0.0633135	0.103197	19.5681	19.3956	19.3358	19.5748	19.146	19.1498	19.274	20.0513	0.20344	0.504689	20.1759	19.3762	19.6556	19.5785	19.6297	19.3539	19.3869	19.602
P39054	Dnm2	-0.0559354	0.182087	25.2532	25.1082	24.8971	24.7971	25.023	24.9495	25.2409	25.0659	0.254469	1.08313	24.9924	25.2495	25.0128	25.0235	24.9205	24.5033	24.9733	24.8633
P39061-1	Col18a1	0.145334	0.206233	20.509	19.4453	20.3358	20.0321	19.8895	20.3259	19.95	19.5754	-0.273995	0.450338	20.2263	20.1923	20.4922	20.4114	20.4529	20.6352	20.0321	21.2981
P39098-2	Man1a2	0.449286	1.0563	18.7806	19.037	19.3296	18.9299	19.048	18.5677	18.5331	18.1312	0.0964956	0.233656	18.7256	18.8606	19.0322	18.6044	18.8716	18.3593	18.9848	18.6209
P39447	Tjp1	-0.00333595	0.00909281	25.6481	25.528	25.7752	25.9436	25.949	25.7434	25.6761	25.5397	-0.249773	1.84313	25.5549	25.6071	25.7076	25.5995	25.7496	25.9236	25.7688	26.0262
P39654	Alox15	0.512807	2.43082	19.2609	18.9201	19.268	19.0239	18.4406	18.5434	18.748	18.6898	-0.290153	0.372203	20.5769	19.6225	20.3117	19.9825	19.7954	21.1021	20.4304	20.3261
P39655	Alox12	-0.0324078	0.077579	17.4005	17.4457	17.1944	17.1855	16.9472	17.5544	17.4164	17.4377	1.23103	1.05739	18.5347	16.9271	17.5956	17.8165	17.1391	15.1437	16.2909	17.3761
P39749	Fen1	0.0802717	0.137073	21.822	22.1299	21.7094	21.1711	21.8893	21.432	21.5997	21.5903	0.414285	0.735377	21.5697	22.7533	21.7593	21.9184	21.4395	21.4825	21.8393	21.5824
P40124	Cap1	-0.0640459	0.137328	23.7392	23.8617	23.6653	23.9899	23.5616	23.6711	24.0131	24.2666	0.340777	0.960562	24.4759	23.9597	24.51	24.1068	24.1748	23.6373	24.0548	23.8223
P40142	Tkt	-0.032989	0.216819	28.6756	28.4958	28.6453	28.4961	28.5735	28.5278	28.6957	28.6478	0.160285	0.498074	28.5736	28.5859	28.5981	28.4866	28.696	28.253	28.5839	28.07
P40201	Chd1	0.161159	0.510743	21.8881	22.0237	22.1201	22.2225	22.2164	21.9154	21.8784	21.5996	-0.0504899	0.135056	22.0732	21.8388	21.9619	21.769	21.918	22.2337	21.6438	22.0494
P40237	Cd82	-0.195689	0.173165	19.0038	18.3792	19.586	20.1139	19.3381	19.7091	18.8844	19.9341	0.438304	0.731874	19.9736	19.0294	20.0988	19.1941	19.2761	18.8064	19.2958	19.1644
P40240	Cd9	-0.0978074	0.292184	24.0344	23.613	24.2234	24.1359	24.1668	24.1463	24.0117	24.0732	-0.074719	0.115169	24.2463	23.5889	24.4615	24.2947	24.5158	23.9254	24.0234	24.4256
P40336-2	Vps26a	-0.0284104	0.281956	20.1738	20.0641	20.1826	20.1748	20.096	20.2326	20.164	20.2164	0.0136542	0.0530486	20.5237	20.397	20.6315	20.5706	20.5855	20.6622	20.3101	20.5105
P40630-2	Tfam	0.0820646	0.142419	21.5104	22.1107	21.838	21.9627	22.0528	21.3262	21.6499	22.0645	0.349447	0.591792	22.2736	22.734	21.6861	22.184	22.0053	21.7019	22.2919	21.4806
P40694	Ighmbp2	-2.33308	2.4487	14.7583	14.921	15.8943	15.1122	18.066	16.4839	17.0944	18.3739	-1.02162	0.426763	16.3697	16.1249	15.5891	18.1169	18.188	18.7366	14.8528	18.5097
P40936	Inmt	0.32788	0.541622	17.4849	16.283	17.3317	16.835	16.5228	16.8419	16.69	16.5683	0.334762	0.193558	17.1186	15.7126	18.2905	17.6319	17.5347	16.0783	16.2307	17.5709
P41105	Rpl28	-0.00325012	0.00637068	24.7985	25.345	24.8231	24.7008	24.9364	24.941	24.6825	25.1207	-0.0120378	0.0241452	24.779	25.3338	24.7922	24.9233	24.6947	25.2126	24.9114	25.0578
P41216	Acsl1	0.0261283	0.0327987	21.7433	21.5899	20.8022	21.3251	20.9531	21.1737	21.4361	21.7932	0.379674	0.370284	22.4005	20.6304	22.0202	21.3908	20.8396	21.6518	20.8659	21.5658
P41241	Csk	0.132088	0.687939	22.7163	22.6797	22.6829	22.4947	22.3055	22.6451	22.62	22.4747	0.176912	0.806284	22.7318	22.4292	22.8927	22.7189	22.6098	22.4263	22.5996	22.4292
P41245	Mmp9	-0.212155	0.263817	19.9033	20.9884	20.7698	20.4964	20.756	20.1799	20.7505	21.3202	-0.349035	0.248521	21.9015	20.4839	20.9585	20.1228	21.1392	20.8961	20.4229	22.4046
P41778-2	Pbx1	0.0322452	0.0418845	20.0611	19.3842	20.67	19.8961	19.9409	19.8761	20.03	20.0354	0.770843	0.400179	20.4071	20.1888	20.4806	19.7154	19.976	16.9575	20.4606	20.3144
P42082-2	Cd86	0.930613	0.320158	15.33	16.9215	13.0693	13.0516	12.4699	13.062	13.1191	15.9989	-0.0649517	0.0554485	13.9147	12.6669	13.7548	12.6761	13.3345	13.0321	13.9824	12.9235
P42125	Eci1	0.413422	0.640982	23.1272	22.0948	22.6523	22.0706	21.5867	22.3061	22.3637	22.0348	0.545951	1.12296	22.0364	22.3675	22.6329	22.251	22.1901	21.5428	22.1026	21.2685
P42128	Foxk1	0.0022316	0.00678792	22.8223	22.9131	23.0982	23.1617	23.0575	23.1834	22.8468	22.8987	-0.198891	0.472892	22.3349	22.5314	22.7919	22.9838	22.5106	22.9686	23.0987	22.8597
P42208	Septin2	-0.13118	0.465782	23.8894	23.8033	23.4366	23.9243	23.8336	23.759	24.0289	23.9568	0.285756	0.651167	24.3116	23.9354	24.3233	23.9361	24.1114	23.3126	23.9752	23.9641
P42225	Stat1	0.0260625	0.066871	21.8453	22.4149	22.3896	22.3033	22.143	22.1499	22.2527	22.3032	0.126005	0.34251	22.4895	22.6021	22.7361	23.1514	22.5429	22.5168	22.7945	22.6208
P42227-2	Stat3	-0.0984654	0.282616	23.2094	22.6546	22.6663	22.7456	22.8138	22.8208	22.9784	23.0566	0.00541258	0.0101693	23.3507	22.8733	23.6518	23.5014	23.2941	23.1895	23.4439	23.4281
P42230	Stat5a	0.198333	0.643991	20.0415	19.4778	19.9092	20.124	19.722	19.6237	19.7644	19.649	0.0111752	0.0180674	19.718	19.5222	20.3872	20.1888	19.8096	20.0864	19.9872	19.8884
P42567	Eps15	0.297353	0.670545	20.0131	19.5196	19.2249	19.7727	19.3948	19.6055	19.3623	18.9783	-0.197671	0.441416	19.9486	19.3672	19.563	19.263	19.4645	19.5526	19.9262	19.9892
P42669	Pura	0.00640392	0.0258412	27.6106	27.5661	27.7586	27.767	27.5857	27.8185	27.5282	27.7441	-0.417874	1.53181	27.6262	27.1358	27.3609	27.2134	27.5725	27.992	27.6047	27.8385
P42703-2	Lifr	-0.00406265	0.0132742	20.2915	20.3605	20.5171	20.5496	20.4918	20.6048	20.2115	20.4269	-0.165385	0.162448	21.2825	20.4807	20.7886	20.1039	20.4526	21.6837	20.3512	20.8297
P42859	Htt	0.110869	0.365307	19.9806	20.1746	20.2265	19.9441	20.075	20.1618	19.9921	19.6535	-0.214978	0.462881	19.8179	19.6812	19.8012	20.2212	20.122	20.564	19.7533	19.9423
P42932	Cct8	-0.110695	0.489968	26.1643	26.2486	26.2849	26.5654	26.3891	26.3549	26.3716	26.5905	0.0216312	0.091131	26.3844	26.1775	26.4237	26.4366	26.2847	26.45	26.4183	26.1827
P43024	Cox6a1	0.160034	0.528108	23.7892	23.6664	23.488	23.41	23.1818	23.6657	23.5546	23.3114	0.13251	0.947662	23.5663	23.4025	23.5282	23.3566	23.364	23.4596	23.2654	23.2345
P43136	Nr2f6	-0.321873	1.09922	18.6838	19.2082	19.3345	19.2187	19.4176	19.4245	19.332	19.5584	0.0322623	0.0516053	19.0134	19.4785	19.0093	19.0642	18.8366	19.3187	19.5308	18.7503
P43241	Cdx2	-0.0292025	0.0275092	21.9363	23.23	22.7883	23.2085	23.0799	22.4539	22.4969	23.2492	0.101642	0.155459	22.8005	23.5267	22.5033	22.8996	22.6665	23.0496	23.05	22.5573
P43247	Msh2	0.116632	0.32549	22.1748	22.371	22.2763	22.0273	22.4422	21.7944	22.0983	22.0479	0.193863	1.29521	21.9738	21.9915	21.8904	21.8716	21.7956	21.6342	21.9193	21.6027
P43274	H1-4	0.147933	0.269592	22.9254	23.5308	23.4142	23.0425	23.2987	23.4016	22.9916	22.6293	-0.385892	0.942885	22.4785	22.9317	22.7092	22.4083	23.1573	23.4387	22.7403	22.7349
P43275	H1-1	-0.514451	0.405173	21.9954	24.2676	23.5167	23.938	23.9299	23.4747	23.7407	24.6303	-0.155984	0.197199	23.9894	24.1384	23.5996	23.7317	23.5582	24.2569	24.7235	23.5443
P43276	H1-5	-0.125785	0.200742	24.3119	24.9514	24.802	25.0916	24.8683	24.5192	24.8769	25.3956	-0.0170469	0.0317551	24.894	24.978	24.9352	24.5913	24.7806	24.9564	25.2532	24.4765
P43277	H1-3	-0.0334444	0.0562402	20.3102	21.1745	20.8653	21.0846	20.8579	20.7864	20.7976	21.1265	-0.0265503	0.0584458	20.8797	21.2626	21.0095	20.7617	20.922	21.1267	21.2579	20.713
P43406	Itgav	-0.167356	1.06472	23.0969	23.2565	23.0374	23.2607	23.5014	23.2329	23.2923	23.2945	-0.163763	0.401979	23.2805	22.9995	23.4	23.3358	23.2115	23.5053	23.1342	23.8199
P43407	Sdc2	0.573631	0.794879	20.0016	19.6858	20.192	19.5591	19.8222	19.4866	19.5045	18.3306	0.347996	0.825805	19.3928	19.3982	18.8952	19.2884	18.5318	19.1132	19.2618	18.6758
P45376	Akr1b1	-0.164864	0.205174	24.8568	24.2211	23.768	23.418	24.0513	24.2785	24.3907	24.2028	0.70597	2.26592	23.9626	24.0441	24.4943	24.2732	23.6922	23.5205	23.5793	23.1584
P45377	Akr1b8	-0.030458	0.0665851	22.9268	22.5967	22.5731	22.7861	22.5676	22.4837	22.8591	23.0942	0.51922	0.800372	22.9626	22.5177	23.6864	22.8766	22.9586	22.0792	22.7263	22.2023
P45481	Crebbp	-0.083252	0.160305	20.8363	20.7143	20.4409	20.7226	21.1114	20.9924	20.6305	20.3129	-0.0223269	0.107676	20.6698	20.5552	20.8743	20.7849	20.8399	20.7225	20.7079	20.703
P45591	Cfl2	-0.33308	1.37062	21.3752	21.0131	21.1723	21.237	21.4086	21.5326	21.8305	21.3582	0.582131	1.46521	21.4986	20.8162	21.8311	21.3099	20.7948	20.7204	20.7758	20.8362
P45700	Man1a1	0.170101	0.513841	23.3386	23.2452	23.1589	23.0199	23.2248	23.0745	23.1604	22.6224	0.166269	0.537064	22.7686	23.1588	22.8263	22.9439	22.9824	22.5908	22.9267	22.5326
P45878	Fkbp2	0.0690942	0.149077	25.1099	24.7045	24.9132	24.2937	24.6135	24.6927	24.745	24.6938	0.30603	0.655481	24.6361	25.4919	24.5212	25.0531	24.625	24.5519	24.7276	24.5736
P45952	Acadm	-0.0552497	0.2454	25.4771	25.1039	25.2856	25.2056	25.2152	25.2923	25.3517	25.4341	0.335986	0.967776	25.271	25.49	25.2819	25.3717	25.4266	24.866	25.1392	24.6389
P46061	Rangap1	-0.428531	0.531721	23.6439	24.1484	24.5542	24.8075	24.2493	24.8529	24.3356	25.4303	-0.471407	0.905371	24.8762	24.2055	24.4506	24.4257	24.382	25.0472	25.4684	24.946
P46062	Sipa1	0.320559	0.852749	18.1743	18.1032	17.8912	18.2432	17.7371	17.3465	17.8649	18.1812	-0.0908437	0.188028	17.713	17.9553	18.0314	18.082	17.8682	17.7111	18.065	18.5009
P46097	Syt2	-0.31882	0.573504	16.6867	17.4166	16.4959	16.3277	16.77	17.2431	17.1454	17.0435	0.177149	0.218306	16.2129	17.1332	17.398	16.5704	16.9917	16.3299	16.3403	16.9441
P46414	Cdkn1b	-0.237124	0.501186	19.8154	19.2281	18.8967	19.1594	19.5887	19.7421	19.3051	19.4122	0.282306	0.429499	18.9852	19.5164	18.8796	19.5717	19.5653	18.8998	18.923	18.4355
P46460	Nsf	0.120319	0.312479	24.3398	24.0568	23.9606	23.7328	23.8589	24.0068	24.1088	23.6343	0.211551	1.08496	23.9736	24.1072	23.9218	24.1133	23.9355	23.7273	23.995	23.6119
P46467	Vps4b	-0.1158	0.189634	20.7095	20.2428	20.4846	20.5021	20.1079	20.4103	20.7573	21.1267	0.417	0.678843	20.8361	20.6974	21.008	20.882	20.2082	19.9748	21.2848	20.2877
P46471	Psmc2	0.503907	1.22624	24.4806	24.0464	23.858	23.9783	23.931	23.1846	23.7936	23.4384	0.50372	1.17476	23.7928	23.757	23.4637	23.9526	23.6636	22.9711	23.49	22.8264
P46638	Rab11b	-0.40134	0.648342	23.1698	22.1973	22.1482	21.9517	22.5129	22.7017	23.0713	22.7866	0.384445	0.700246	22.6898	22.6955	23.0079	22.8111	23.0683	22.1642	22.5476	21.8864
P46662-2	Nf2	-0.172053	0.172917	19.0232	19.2211	18.0719	18.0041	19.2221	18.623	18.1966	18.9668	0.554501	1.14567	18.6558	19.3313	18.8563	18.9173	18.8788	18.141	18.5752	17.9475
P46664	Adss2	-0.0187001	0.0415491	24.9141	25.1604	25.4321	25.2875	25.0098	25.2834	25.0739	25.5018	0.265411	1.43755	25.5531	25.3523	25.7321	25.3717	25.1888	25.2396	25.3579	25.1612
P46735-2	Myo1b	-0.132473	0.836224	23.5023	23.6031	23.4031	23.3478	23.5385	23.4736	23.6516	23.7225	0.131736	0.536977	24.0451	23.8351	23.6362	23.8418	23.8499	23.8321	23.5859	23.5633
P46935	Nedd4	0.131061	0.505761	25.536	25.3799	25.5929	25.9203	25.5033	25.5561	25.4495	25.396	-0.0886545	0.224295	25.7603	25.2545	25.7736	25.6477	25.6315	25.7968	25.4464	25.916
P46938-2	Yap1	-0.0148172	0.0353043	21.1828	21.2637	21.0362	20.8724	21.3556	20.8137	21.2089	21.0361	-0.0585489	0.142224	21.2085	21.0201	20.9799	20.7755	20.8268	20.8394	21.3079	21.2441
P46978	Stt3a	-0.346292	2.36336	25.2286	25.4846	25.5139	25.2625	25.6941	25.7498	25.7689	25.662	-0.0907764	0.274646	25.7272	25.6408	25.2698	25.3384	25.6185	25.7842	25.4143	25.5223
P47212	Gal	-0.453155	0.81909	24.1793	25.2462	24.7358	24.4682	25.0079	25.3445	24.7111	25.3785	-0.507786	1.51935	24.7232	25.2294	24.9221	24.6538	25.3444	25.6747	25.4664	25.0741
P47226-2	Tes	0.910198	1.4236	26.2756	24.9406	26.282	26.2547	25.2617	24.9188	24.9054	25.0261	-0.073411	0.0761725	26.0646	25.2977	26.2308	26.1038	26.3162	25.48	25.5916	26.6027
P47713	Pla2g4a	0.0173302	0.0265826	21.9414	22.0619	22.56	22.4107	22.2113	21.8825	22.1202	22.6906	0.0777411	0.383934	22.5107	22.327	22.3672	22.4654	22.3403	22.2554	22.2065	22.5572
P47738	Aldh2	-0.0669351	0.161133	24.7635	24.4984	24.7355	24.8127	24.4747	24.6859	24.7553	25.1619	0.357841	0.756269	24.8671	24.6198	25.2444	24.8498	24.8745	24.3002	24.8585	24.1165
P47740	Aldh3a2	0.087368	0.18247	22.0128	21.3611	21.4287	21.5987	21.1921	21.5184	21.7425	21.5989	0.343753	1.08795	21.4158	21.8592	21.6236	21.663	21.7039	21.126	21.2152	21.1415
P47753	Capza1	0.255096	1.4471	25.0963	24.7528	24.9261	24.9783	24.6088	24.7296	24.8355	24.5593	-0.0428438	0.162601	24.4951	24.652	24.7253	24.7435	24.7428	24.462	24.8627	24.7199
P47754	Capza2	0.249785	0.4205	26.2899	25.4966	25.9561	25.5634	25.3914	25.7805	25.9843	25.1506	0.00876236	0.0182802	25.6852	25.3267	25.7035	25.5821	25.8922	25.2192	25.5646	25.5865
P47757-4	Capzb	0.105906	0.339663	27.2719	26.7728	26.8021	26.8486	26.6576	26.7997	26.9668	26.8476	0.250386	0.824409	26.9525	26.8002	27.0789	27.0589	27.0842	26.4228	26.7386	26.6434
P47758	Srprb	-0.650625	1.96404	19.9556	19.7775	19.5965	19.3393	20.1299	20.2129	20.6726	20.2561	0.296393	0.782833	20.2041	19.5411	19.8712	20.0482	19.855	19.7041	19.6403	19.2797
P47791-2	Gsr	-0.171525	0.331696	20.3793	19.8003	20.3374	20.3449	20.3584	20.2818	20.0471	20.8608	-0.00866842	0.0209808	20.7104	20.2767	20.0773	20.3052	20.2578	20.368	20.3059	20.4726
P47802	Mtx1	-0.257001	0.766807	22.834	22.9089	22.8569	23.4444	23.4733	23.1166	23.1773	23.3049	-0.148898	0.3208	23.3953	22.7074	22.8373	23.0371	22.9522	23.5172	23.0234	23.0799
P47809	Map2k4	0.194083	0.423023	21.9163	21.887	21.564	21.1779	21.6253	21.2725	21.6343	21.2368	-0.00972939	0.0190826	21.1869	21.7819	21.3953	21.8218	21.4003	21.6189	21.7509	21.4548
P47811-3	Mapk14	-0.439508	1.22943	20.721	20.7536	20.3883	20.5047	21.2232	20.6047	20.9366	21.3612	0.0935645	0.411724	21.2686	21.0036	21.082	21.1347	21.0282	21.265	20.903	20.9184
P47856-2	Gfpt1	-0.267923	0.594295	26.1043	26.2884	25.9405	25.3702	26.3743	26.1296	26.2519	26.0194	-0.00603199	0.0086055	25.8716	26.2318	25.4245	26.0923	26.3637	25.8469	25.7721	25.6616
P47857-2	Pfkm	-0.0845237	0.350804	22.4665	22.7144	22.503	22.8539	22.6239	22.69	22.7061	22.856	0.121872	0.241644	22.4329	22.2692	22.9685	22.5918	22.8095	22.3783	22.134	22.4531
P47867-2	Scg3	-0.403923	1.07358	19.4617	19.3891	18.9831	18.6385	19.5664	19.5553	19.4023	19.5641	-0.229135	0.433641	19.2728	19.8794	19.151	19.623	19.9529	19.5964	20.004	19.2894
P47911	Rpl6	0.170426	0.816563	28.5003	28.9307	28.7153	28.8844	28.6677	28.5529	28.5044	28.6239	-0.279975	1.33289	28.5738	28.8599	28.5301	28.5467	28.6714	28.9675	29.0315	28.96
P47915	Rpl29	0.301542	0.485029	28.2221	29.3887	29.0298	29.1341	28.9113	28.7819	28.5418	28.3335	-0.547356	1.39301	28.2999	28.992	28.3886	28.0925	28.8532	29.158	28.8429	29.1084
P47930	Fosl2	-0.294526	0.425938	17.7828	18.2943	18.749	19.0942	18.8749	18.9645	18.8241	18.435	-0.468093	0.891915	18.4138	18.1325	18.7306	18.6484	18.7817	18.9224	18.5076	19.5859
P47934	Crat	-0.128206	0.157384	20.1338	19.693	19.5145	19.8453	20.0019	19.2567	19.8083	20.6325	0.64296	1.7817	20.2923	19.8011	20.3653	20.1556	19.7933	19.0902	19.5422	19.6167
P47941	Crkl	-0.40159	1.07562	20.877	20.8522	20.3539	20.9778	21.0291	21.55	20.9398	21.1482	0.00557613	0.0202545	21.1405	21.045	20.851	20.982	21.1503	20.9732	20.8148	21.058
P47962	Rpl5	-0.0102515	0.0306617	27.7574	28.1687	27.9598	28.0157	28.1535	27.8864	27.8261	28.0766	-0.0923553	0.517293	28.0273	28.0172	27.9702	27.8872	27.8921	28.2584	28.0871	28.0336
P47963	Rpl13	-0.00910425	0.0140257	25.7389	26.1394	25.444	25.6899	25.9553	25.4822	25.4828	26.1282	0.262518	0.659338	26.2436	26.6251	25.8075	26.2182	25.684	26.068	26.0761	26.0162
P47964	Rpl36	0.210944	0.325606	25.366	26.4967	26.3888	26.075	26.1589	25.7631	25.6825	25.8782	-0.441004	1.23471	25.6931	26.3382	25.6843	25.7604	26.028	26.4323	26.499	26.2807
P47968	Rpia	0.0192657	0.0179483	19.7392	19.3494	18.471	20.0175	19.1303	19.1473	19.5597	19.6627	0.796243	2.6247	19.4768	19.9534	19.9625	19.6312	19.1934	19.0299	18.9064	18.7091
P48025	Syk	-0.241312	0.63278	20.9394	20.2893	20.4237	20.2872	20.7138	20.8581	20.8724	20.4606	-0.160203	0.490293	20.5864	20.5984	20.2819	20.6111	20.5937	20.3619	20.9005	20.8625
P48036	Anxa5	-0.65976	2.2476	24.9558	24.7621	24.3947	24.5767	25.282	25.1679	25.2543	25.6241	0.122169	0.235525	25.5084	24.8168	25.3705	25.5739	25.447	25.2367	25.2274	24.8698
P48377	Rfx1	-0.128074	0.208535	18.5773	19.4834	19.2354	19.6306	19.3122	19.3704	19.2029	19.5535	-0.60044	1.21033	18.8209	19.2295	18.6711	19.3793	19.2397	20.1534	19.7134	19.396
P48410	Abcd1	0.115438	0.415777	21.0728	20.8622	20.7015	20.6704	20.5774	20.6338	20.9456	20.6884	0.182221	0.705914	21.028	20.8333	21.0166	20.9034	20.7721	20.9052	20.4314	20.9437
P48453-2	Ppp3cb	-0.32318	0.765698	19.9561	19.54	19.2149	19.038	19.6405	19.7703	19.8891	19.7418	0.192478	0.597125	19.5015	19.5874	20.0016	19.6479	19.6992	19.5454	19.5256	19.1984
P48678	Lmna	-0.15014	0.600625	28.986	29.0217	28.8486	28.7499	29.3421	28.9411	29.0226	28.901	-0.00749016	0.0268284	28.7985	28.8002	28.9166	28.8909	29.0672	28.7024	28.7124	28.9541
P48722	Hspa4l	-0.0244646	0.0956935	23.8473	24.0561	23.6795	23.9112	23.9483	23.8816	24.0001	23.762	0.157213	0.955552	23.9124	23.9893	23.8799	23.763	23.594	23.7269	23.6735	23.9214
P48725	Pcnt	0.180907	0.345162	19.9983	19.5954	19.5812	19.5114	20.0338	19.495	19.3043	19.1296	-0.0624847	0.0833243	19.2119	19.8057	19.751	19.3061	19.5934	19.0035	19.6261	20.1017
P48758	Cbr1	0.285754	0.557604	26.9325	26.1502	26.5376	26.126	25.7461	26.1643	26.4181	26.2749	0.415905	0.852156	26.0446	26.4934	26.1749	26.5144	26.4595	25.677	25.9631	25.464
P48774	Gstm5	0.0558152	0.0948495	20.4798	19.7005	19.8231	19.7338	19.5983	19.8202	20.1201	19.9752	0.638228	2.27231	20.1611	19.9008	20.2852	20.0846	19.6174	19.4681	19.6792	19.1142
P48962	Slc25a4	0.233075	0.365841	24.6424	23.9879	24.1303	24.4318	23.5143	24.0009	24.0928	24.6521	0.611016	1.13711	24.8495	23.9547	25.0083	24.5083	24.3232	23.6809	23.7273	24.1453
P48999	Alox5	-0.340012	0.5681	17.9756	17.9273	16.9413	17.3013	18.2297	17.8547	17.6567	17.7645	0.00498247	0.00585007	18.0251	18.0592	17.7376	17.6876	17.4134	18.1051	17.4498	18.5213
P49138	Mapkapk2	-0.0373826	0.103197	21.1031	21.2613	20.8202	21.1973	21.1712	20.8936	21.1322	21.3345	-0.0891099	0.136283	21.4937	21.0338	21.1985	21.2151	20.763	21.4464	21.2306	21.8576
P49182	Serpind1	0.13318	0.229294	20.0156	20.729	20.6571	21.0275	20.2588	20.3786	20.5628	20.6962	0.0940146	0.0968846	21.8193	20.8216	21.6787	21.0125	21.1495	21.5889	20.5483	21.6694
P49290	Epx	0.040247	0.13402	22.9772	22.5998	22.6028	22.4926	22.6415	22.6246	22.5267	22.7186	-0.0210385	0.0337683	24.1041	23.4432	23.8375	23.6279	23.3992	23.9344	23.6339	24.1292
P49300	Clec10a	0.43992	1.31786	19.1384	19.1104	18.6893	19.2621	18.8075	18.6382	18.2452	18.7498	0.386444	0.494782	20.0525	18.9323	19.7596	19.2445	19.3801	18.8285	18.5636	19.6709
P49312	Hnrnpa1	-0.00177765	0.0164349	25.4332	25.4082	25.3403	25.2997	25.3661	25.3721	25.3264	25.424	0.000140667	0.000376216	25.1988	25.4347	25.1286	25.2792	25.0642	25.3559	25.5116	25.109
P49429	Hpd	-0.170836	0.0656893	16.9417	17.062	17.6428	14.8495	17.1044	17.5687	17.7559	14.7503	0.576475	0.304834	17.9117	18.2635	15.6971	18.2871	17.7322	17.0617	17.5274	15.5322
P49443	Ppm1a	-0.160526	0.495419	24.4219	23.9384	24.1977	24.3758	24.2538	24.2591	24.3852	24.6779	-0.131829	0.619755	24.3169	24.0382	24.276	24.4229	24.3811	24.2328	24.5088	24.4586
P49446-2	Ptpre	-0.327171	0.623399	17.0848	17.4326	16.4871	17.3318	17.4787	17.7558	17.225	17.1855	-0.131524	0.0796036	18.1528	17.9463	15.6638	17.0198	17.3703	17.1793	16.95	17.8092
P49452	Cenpc	0.536182	1.40477	19.7302	19.8745	19.1692	19.4147	18.914	19.3772	18.9769	18.7757	-0.290711	0.595121	19.6201	19.0331	18.9454	18.8588	19.8156	19.3217	19.0797	19.4032
P49586	Pcyt1a	0.0559974	0.170867	23.1947	23.1861	23.2292	23.5218	23.1574	23.4895	23.2403	23.0207	-0.295195	0.713108	23.1552	22.7646	22.936	23.0139	23.2061	23.5689	22.7633	23.5121
P49615	Cdk5	0.00437307	0.00907291	23.0446	22.3428	22.7565	22.5755	22.5572	22.5688	22.7732	22.8026	0.184856	1.1624	22.6055	22.6182	22.775	22.7215	22.5666	22.3452	22.6628	22.4063
P49698-2	Hnf4a	0.201024	0.588529	16.4502	16.7072	16.1082	16.6299	16.3969	16.0075	16.3721	16.315	0.224423	0.175387	15.7554	16.289	16.2497	16.7245	14.8174	15.9099	16.9463	16.4472
P49710	Hcls1	0.464095	1.49754	21.3351	21.8633	22.0359	21.9968	21.3413	21.4354	21.3567	21.2413	-0.299858	0.861931	22.2221	21.9429	21.8406	22.1181	22.0243	22.5608	22.1146	22.6236
P49717	Mcm4	0.0498881	0.223426	23.7385	23.9726	23.8579	23.7486	23.9651	23.7031	23.8085	23.6413	0.202931	0.485269	23.4853	24.0024	23.4804	23.6217	23.1595	23.8278	23.4966	23.2942
P49718	Mcm5	0.15414	0.547226	20.7671	20.9497	20.6115	20.5007	20.7649	20.5838	20.5223	20.3415	-0.048172	0.0639012	19.7381	20.7033	20.3055	19.9354	19.9029	20.6531	20.2619	20.057
P49722	Psma2	-0.117249	0.180049	20.9298	20.8717	20.9955	20.7999	20.5135	20.9959	20.8524	21.7042	0.138343	0.21556	21.4049	20.6633	21.3615	21.3144	21.5606	20.7702	21.0909	20.769
P49769	Psen1	-1.03754	0.592506	15.7537	19.0335	18.8522	19.14	18.8587	19.4055	19.3049	19.3604	0.135686	0.211778	19.0218	19.8193	19.8382	19.1843	19.5662	19.5237	19.2833	18.9476
P49813	Tmod1	0.29209	0.513341	21.5634	20.4969	21.2872	20.7053	20.5477	20.6858	20.944	20.707	0.385201	0.686949	20.5744	20.4212	21.1759	21.2262	20.7017	19.9607	20.7221	20.4724
P49817	Cav1	0.100391	0.242096	28.647	28.2385	28.4889	28.8708	28.2788	28.5931	28.2915	28.6802	0.0793719	0.0927939	29.1005	27.9524	29.2453	28.664	28.6855	28.5386	28.45	28.9706
P49919-2	Cdkn1c	0.0144391	0.0182671	14.0588	15.0246	14.6408	14.631	14.7752	14.0724	14.8833	14.5665	-0.349045	0.534503	14.1702	14.9721	15.3277	14.7278	15.2895	15.1833	14.6424	15.4787
P49962	Srp9	-0.371788	0.615859	19.6556	19.0019	18.9056	19.1563	19.3725	19.6374	20.1497	19.0469	0.40339	0.723307	19.1502	19.9774	19.2199	19.3023	18.8485	18.6072	19.5223	19.0582
P50136	Bckdha	-0.0893497	0.4254	22.6969	22.3052	22.4218	22.4372	22.4337	22.5652	22.5795	22.64	-0.0778079	0.181935	22.5521	22.4157	22.4165	22.0743	22.2225	22.4892	22.7978	22.2603
P50171-2	Hsd17b8	-0.167492	0.238336	20.2742	20.178	19.5015	19.8	19.7705	19.9082	19.9865	20.7585	0.0723724	0.13018	20.1507	19.6131	20.1812	20.1463	20.2765	20.0972	19.8877	19.5405
P50172	Hsd11b1	0.376715	0.497619	20.5865	20.3758	19.6916	19.6255	18.9691	19.9461	20.0626	19.7948	0.589347	1.22027	20.423	20.4425	20.8829	20.3138	20.5203	19.7387	19.4775	19.9682
P50247	Ahcy	0.0249968	0.0565257	25.3064	24.8138	24.8831	24.8665	24.656	24.9046	25.1135	25.0958	0.43938	1.66584	24.917	25.0745	25.2095	25.0834	24.9293	24.5025	24.7491	24.346
P50285	Fmo1	0.237159	0.325673	21.559	21.1502	21.2716	22.1673	20.7969	21.2613	21.3161	21.8253	0.573009	0.902072	22.3065	21.2579	22.4435	21.434	20.9468	21.3547	21.4007	21.4476
P50295	Nat2	0.0982714	0.178955	22.3583	21.477	22.0436	22.0185	21.7066	21.9684	22.1469	21.6823	0.0696011	0.128485	21.4731	21.7051	21.9472	22.0462	22.1935	21.5347	21.6163	21.5487
P50396	Gdi1	0.00141954	0.0042608	25.5064	25.1341	25.537	25.5791	25.3131	25.488	25.4979	25.452	-0.00713444	0.0189219	25.54	25.1765	25.4587	25.5481	25.6698	25.2341	25.3539	25.4941
P50427	Sts	0.243622	0.572385	17.1192	17.2647	17.0219	17.1953	17.0086	16.6003	16.6091	17.4086	-0.287743	0.265896	16.5768	16.5351	17.7949	16.9386	17.052	16.4733	17.3881	18.0829
P50429-2	Arsb	0.125405	0.420346	20.3974	19.8142	20.1597	20.0213	19.9565	19.8894	20.1176	19.9275	0.333215	0.93928	20.405	20.2435	20.5564	20.1191	19.9129	19.6561	20.3965	20.0257
P50431	Shmt1	-0.71348	0.5852	17.6047	18.1644	17.0412	15.8326	17.7913	17.5084	17.4971	18.7	1.50004	1.11287	17.4724	17.8067	18.2534	17.5999	15.308	17.1888	17.6999	14.9354
P50446	Krt6a	0.162417	0.189801	22.0946	22.7813	22.0166	23.0353	22.8245	22.5065	21.7963	22.1508	0.0279856	0.0166784	22.6918	23.2359	21.6982	21.4888	21.1933	22.7891	22.1325	22.888
P50516	Atp6v1a	-0.190197	0.911432	24.3292	24.1004	24.4381	24.3544	24.4035	24.3255	24.6209	24.633	0.0541196	0.168503	24.3595	24.3894	24.4989	24.698	24.7211	24.3279	24.2979	24.3824
P50518	Atp6v1e1	0.00462055	0.00515389	15.5686	15.7889	16.706	16.1425	15.6726	16.1629	16.4524	15.8996	0.479813	0.902903	17.1891	16.2701	16.0263	16.6443	16.1925	16.1793	15.7962	16.0424
P50538	Mxd1	-0.0973382	0.0618845	17.4659	15.922	17.6822	17.9639	18.0388	17.7346	16.9878	16.6622	-0.538037	0.193271	17.468	13.6891	16.167	16.9537	17.3105	17.0742	14.5069	17.5383
P50543	S100a11	-0.127804	0.161373	19.079	18.7249	19.112	18.1497	18.7566	18.5589	18.7614	19.5	0.189059	0.198467	19.5563	18.4325	19.6838	19.3447	18.9577	18.4157	19.3464	19.5412
P50544	Acadvl	0.10703	0.290651	25.8108	25.5864	25.5082	25.5447	25.1321	25.5094	25.5902	25.7903	0.389138	1.48889	25.7194	25.8447	25.5886	25.7512	25.679	25.1921	25.3893	25.0869
P50580	Pa2g4	-0.139092	0.907512	23.6947	23.8752	23.8433	23.9211	23.9416	24.1382	23.8491	23.9617	-0.338385	0.996567	23.604	23.5724	23.7069	23.4857	23.5762	24.3795	23.952	23.8148
P51125-2	Cast	0.313041	0.721639	23.0836	23.1023	23.6104	23.9412	23.115	23.1996	23.1493	23.0213	-0.279669	0.782187	23.0163	23.3194	22.9891	22.9697	22.9097	23.6355	23.3851	23.4829
P51150	Rab7a	0.198195	0.786146	22.4923	22.3969	22.1449	22.0766	21.8725	22.1068	22.2368	22.1019	0.534897	1.68018	22.7562	22.1653	22.6249	22.5884	22.335	21.9597	21.8443	21.8563
P51174	Acadl	0.112537	0.325487	25.6768	25.1861	25.4358	25.3397	25.0101	25.3498	25.3155	25.5128	0.364036	1.76249	25.7294	25.7447	25.5898	25.6099	25.5111	25.3156	25.3744	25.0165
P51175	Ppox	0.065887	0.172031	16.6502	16.7351	16.5633	16.9852	16.9701	16.7304	16.4441	16.5256	0.194712	0.275993	16.513	16.516	16.8381	16.9255	16.9475	16.1642	15.9187	16.9832
P51410	Rpl9	-0.0745797	0.229965	25.7815	26.0274	25.5028	25.5281	25.8116	25.6762	25.8853	25.7649	0.271605	2.56927	25.8807	25.9558	25.9185	25.835	25.7085	25.7016	25.5897	25.5038
P51432	Plcb3	0.19434	1.67625	24.4233	24.4692	24.4334	24.5439	24.1664	24.3118	24.2	24.4142	-0.122371	0.412745	24.1371	24.5501	24.2113	24.336	24.3578	24.5418	24.6242	24.2002
P51437	Camp	-0.0734935	0.0889094	19.8216	20.1656	19.4365	20.1581	19.6091	19.6403	19.9595	20.6669	-0.532804	0.246263	22.5355	19.9615	20.8863	20.6596	19.8557	21.6546	21.4287	23.235
P51612	Xpc	0.143886	0.326448	20.5448	20.6712	20.9356	21.2412	20.9053	20.8487	20.6173	20.4459	-0.758278	1.88448	19.6094	19.7802	20.092	19.9722	20.9811	20.9096	20.2246	20.3717
P51655	Gpc4	-0.0111461	0.0239678	21.0489	20.9089	20.9764	21.5565	21.2122	21.1735	20.9586	21.1909	-0.190125	0.330849	21.4685	20.8188	21.3684	21.2004	21.5845	21.531	20.8157	21.6854
P51658	Hsd17b2	0.815958	1.02855	22.1772	21.069	21.7535	22.5947	20.4846	20.9015	21.3127	21.6317	1.0734	1.45328	21.9603	21.2474	22.6875	21.5349	21.3773	20.6589	20.8916	20.2087
P51660	Hsd17b4	0.0320659	0.053927	24.1542	24.192	24.2932	24.7549	23.9769	24.2565	24.297	24.7356	0.302465	1.21546	24.8699	24.5039	24.6931	24.5154	24.6261	24.3291	24.2309	24.1863
P51661	Hsd11b2	0.0706539	0.187738	23.1551	22.9976	22.6976	22.9972	22.8068	22.6303	23.1554	22.9725	0.498706	1.58227	23.5033	23.0965	23.5152	23.1235	22.9684	22.4846	23.0392	22.7513
P51855	Gss	0.392085	0.915609	23.5897	23.1664	23.1821	22.7943	22.5178	22.8258	23.1808	22.6398	0.430557	0.698949	22.919	23.08	23.3343	22.9141	23.1921	22.1499	23.0428	22.1404
P51859	Hdgf	-0.0775208	0.106827	21.4572	21.6817	21.2977	21.5625	21.6507	21.1183	21.275	22.2653	0.16099	0.259069	21.64	21.8847	22.0024	21.8938	21.3211	21.3015	22.3239	21.8303
P51863	Atp6v0d1	0.0495543	0.032933	21.6425	20.8061	20.206	19.6661	20.0384	20.6799	21.3135	20.0908	0.668118	1.16094	20.5307	20.6363	20.978	21.2783	20.9298	19.844	19.9942	19.9827
P51881	Slc25a5	-0.185878	0.394154	26.2979	26.1752	25.7475	25.9139	25.8847	26.006	26.3952	26.5922	0.499919	1.34812	26.3448	26.1781	26.2365	26.2839	26.2146	25.4185	25.9556	25.4548
P51885	Lum	-0.348408	0.32494	25.4007	25.1122	25.2967	26.1098	25.2425	25.5833	25.4793	27.008	0.212894	0.209524	26.6633	25.1857	26.8057	26.0916	25.9418	25.5207	26.1292	26.3032
P51912	Slc1a5	-0.0326605	0.0699756	21.8007	21.4916	21.067	21.3623	21.4419	21.6405	21.4623	21.3075	0.151661	0.934761	21.4903	21.2815	21.4923	21.3493	21.2114	21.3773	21.0914	21.3267
P51949	Mnat1	0.139133	0.234753	15.3628	14.8307	15.1402	14.864	15.4391	14.7015	15.0005	14.5001	0.186219	0.927134	15.0414	15.3894	14.9848	15.0885	14.9391	14.8535	15.0735	14.8933
P51954	Nek1	0.398857	0.881853	17.6796	17.4084	17.6791	16.7907	17.0651	16.9247	17.197	16.7757	-0.103606	0.344716	17.2294	16.9922	17.2554	17.4425	17.5072	17.2001	17.158	17.4687
P52019	Sqle	0.0760341	0.065482	16.3282	17.3519	16.0219	15.6713	16.2026	15.95	16.0723	16.8442	0.158605	0.214139	17.1314	16.9817	16.0712	16.2103	16.7484	16.1382	16.4051	16.4685
P52196	Tst	-0.153553	0.501164	24.0823	23.6145	23.9367	23.7926	23.7623	23.9593	24.0995	24.2194	0.341259	0.795044	23.4368	23.9734	23.679	23.6831	23.6606	23.3176	23.5792	22.85
P52293	Kpna2	0.0730476	0.554698	22.333	22.2535	22.1949	22.2401	22.141	22.1582	22.3392	22.0909	0.39584	1.06833	22.0584	22.1861	21.8462	22.4214	21.7734	21.3603	22.0926	21.7026
P52332	Jak1	0.0390606	0.187013	21.1737	20.9683	21.1424	21.2897	21.1383	20.9688	21.1189	21.1919	0.169311	0.638104	21.845	21.3186	21.6338	21.7371	21.6215	21.425	21.4552	21.3554
P52431	Pold1	0.113561	1.34449	21.1392	21.1997	21.2606	21.3147	21.0743	21.0857	21.1826	21.1173	0.206069	1.96304	21.1488	21.2155	21.3699	21.1596	20.9435	21.0383	21.0372	21.0505
P52432	Polr1c	0.14348	0.0759052	15.9001	16.4036	17.5308	16.5533	17.1356	17.3509	16.5631	14.7643	-0.349843	0.655412	16.4956	16.4311	16.3513	16.8227	17.3861	16.3722	16.6014	17.1403
P52479-2	Usp10	0.402752	2.49553	21.732	21.8577	21.7645	21.7532	21.351	21.4495	21.5348	21.1611	0.0166636	0.0580934	21.074	21.3269	21.4482	21.42	21.4057	21.3679	21.2685	21.1603
P52480-2	Pkm	-0.112286	0.510642	27.0893	26.7763	26.8354	26.804	26.887	26.9108	27.1956	26.9607	0.237216	0.82713	27.0519	26.9464	26.9902	27.0875	27.1778	26.5199	26.7209	26.7085
P52503	Ndufs6	0.26237	0.772701	21.7303	21.1737	21.666	21.5854	21.0332	21.1969	21.5637	21.3121	-0.121529	0.258476	21.0675	21.5844	21.2472	21.3218	21.5499	21.5795	21.6286	20.9491
P52633	Stat6	0.00875807	0.0469534	21.9902	21.9317	22.0926	21.964	22.11	22.0028	21.9888	21.8418	0.0498767	0.241701	22.0207	22.213	22.0354	22.1927	22.0077	21.936	22.071	22.2476
P52760	Rida	0.331185	0.271527	20.3099	19.2351	19.3444	18.5933	18.0623	19.2716	19.7663	19.0577	0.91297	1.86974	18.8148	19.2666	18.9483	19.5571	18.6227	17.6562	18.3011	18.3549
P52795	Efnb1	0.159861	0.288209	21.3955	21.2594	21.8544	22.1742	21.7387	21.5975	21.3475	21.3603	0.150096	0.462366	21.4107	21.8696	21.3475	21.4657	21.3556	21.5581	21.1448	21.4346
P52825	Cpt2	0.20214	0.678404	26.5724	26.1439	26.4126	26.3496	25.9281	26.0552	26.2375	26.4491	0.245706	0.580027	26.2067	26.6559	26.2346	26.4328	26.5943	25.8809	26.1939	25.8782
P52840	Sult1a1	-0.134916	0.103691	17.1298	15.9381	16.8491	17.3757	16.1785	16.9854	16.7525	17.916	0.631433	1.05626	16.8593	16.5026	17.8671	16.9468	16.6215	16.3722	16.5279	16.1285
P52875	Tmem165	-0.254725	0.235265	17.6565	19.6775	19.1969	18.7289	18.932	18.9815	19.242	19.1231	-0.146153	0.761114	19.2065	19.1115	18.8556	19.0257	19.2737	19.0494	19.3041	19.1567
P52912	Tia1	-0.101794	0.613093	20.3114	20.3555	20.4546	20.5425	20.429	20.6749	20.4226	20.5448	-0.053967	0.163746	20.4054	20.1968	20.3846	20.0589	20.1747	20.6021	20.2443	20.2405
P52927	Hmga2	0.533568	2.33332	20.7143	20.4772	20.8426	20.4216	20.178	20.1808	19.8805	20.0821	0.0646653	0.0741428	20.2107	20.3823	20.0445	19.7497	20.6776	19.4143	19.7376	20.2992
P53026	Rpl10a	0.179011	0.270425	21.8218	21.2693	21.0334	20.9737	21.3209	20.9296	20.6376	21.4942	1.03933	2.98408	22.3749	22.3443	21.9629	22.5444	21.2591	21.1166	21.0692	21.6242
P53395	Dbt	0.0462775	0.136938	21.7923	21.4868	21.9458	21.882	21.5492	21.6911	21.9216	21.7599	0.283431	0.784672	21.6393	21.6444	21.8723	21.6584	21.9071	21.3025	21.3511	21.1199
P53564-3	Cux1	0.1878	0.810671	20.0383	19.9146	19.7866	19.5572	19.7575	19.5695	19.6877	19.5308	0.00615263	0.00897226	19.4125	19.6671	19.6932	19.6056	19.2905	19.3576	20.2442	19.4614
P53657	Pklr	-0.185725	1.32449	24.0336	23.7283	23.9649	23.987	24.1609	24.0831	24.1687	24.0439	-0.0104322	0.0159504	23.8725	24.2589	23.6951	24.2342	24.3869	24.1618	23.983	23.5708
P53690	Mmp14	-0.603659	1.35517	17.2366	18.3314	17.6348	17.4683	18.3367	18.2053	18.2366	18.3071	0.125259	0.430034	18.7012	18.4677	18.4074	18.2894	18.3779	18.0813	18.3573	18.548
P53702	Hccs	-0.152554	0.440533	21.5271	21.8149	21.8475	21.9677	22.0315	22.1444	21.582	22.0095	0.138183	0.28373	22.2726	22.2883	21.5666	21.6076	21.713	21.8091	21.8483	21.812
P53810	Pitpna	0.109029	1.04315	22.9299	23.0476	22.9867	22.7962	22.8195	22.8218	22.8326	22.8504	0.207775	0.60026	22.9978	23.2656	22.8921	23.1207	23.1691	22.4962	22.807	22.9728
P53811	Pitpnb	-0.193905	0.371962	19.6562	19.6055	19.4994	19.1064	19.5943	19.1538	19.9067	19.9883	0.311234	2.7192	20.0797	19.8856	19.8642	20.058	19.6418	19.6204	19.7018	19.6786
P53986	Slc16a1	0.407265	0.57985	21.9432	21.2452	21.3213	22.6357	21.2442	21.4357	21.3036	21.5328	0.455743	0.770549	21.6188	21.4188	22.3036	20.9773	21.1618	20.9004	21.0749	21.3585
P53994	Rab2a	-0.202129	0.788745	22.2498	22.2531	22.1027	21.7391	22.2828	22.3147	22.3709	22.1847	0.152857	0.446573	22.277	22.2268	21.9399	22.1851	22.3056	22.1546	21.7849	21.7723
P53995	Anapc1	0.12795	0.459525	21.589	21.3166	21.8463	21.4819	21.4884	21.3133	21.5647	21.3556	0.166227	0.350959	21.6363	21.1381	21.6546	21.7442	21.3745	21.4043	20.9963	21.733
P53996	Cnbp	0.363162	0.74494	20.6331	21.0648	19.9973	20.2211	19.9921	20.1383	20.1467	20.1864	-0.470352	1.26446	20.0387	20.054	20.2466	19.8595	20.3103	20.2236	20.5167	21.0296
P53996-2	Cnbp	0.206431	0.371132	21.6594	22.5378	21.654	22.0816	21.7867	22.0816	21.5036	21.7351	-0.406766	1.19859	21.2451	21.7205	21.5878	21.7738	21.6855	21.8454	22.2467	22.1766
P54071	Idh2	-0.199393	0.815475	26.0022	25.6753	25.8038	25.9143	25.9238	25.8902	26.0521	26.3271	0.206517	0.752737	25.9824	26.0724	25.9155	26.1607	26.1548	25.707	25.8632	25.58
P54103	Dnajc2	0.0416803	0.0930451	21.4417	21.516	21.7229	21.1907	21.5901	21.6233	21.3947	21.0964	-0.0559554	0.13568	21.1275	21.211	21.42	21.4024	21.0008	21.6497	21.2761	21.4581
P54116	Stom	0.149841	0.644882	23.0827	23.5011	23.0111	23.1676	23.0326	22.9729	23.0746	23.083	-0.0519052	0.122704	23.6573	23.1881	23.4804	23.5919	23.7566	23.4121	23.2544	23.7022
P54227	Stmn1	0.0771108	0.193374	25.4018	26.0077	25.7741	25.641	25.8985	25.6042	25.5049	25.5086	-0.262596	0.38816	25.0515	25.869	24.8864	25.1044	25.1603	26.0112	25.5938	25.1964
P54265-3	Dmpk	-0.0704803	0.210539	21.916	21.4721	21.8799	22.0299	21.9289	21.8089	21.8085	22.0335	0.028007	0.0573274	21.9038	21.6251	22.0489	21.7631	22.1059	22.0089	21.5239	21.59
P54276	Msh6	0.0473723	0.139442	22.1683	22.3576	22.3413	22.5079	22.5312	22.3998	22.2215	22.0331	0.105652	0.449766	22.142	22.1694	22.0002	21.9395	21.8994	22.1714	22.0113	21.7463
P54310-2	Lipe	0.325686	0.352698	22.8774	21.6131	21.5598	21.8148	20.9264	22.013	21.6602	21.9627	0.512024	0.752589	22.7803	21.549	22.3126	22.4443	21.5021	22.2421	21.3259	21.968
P54726	Rad23a	-0.0490575	0.0600729	20.9313	20.8747	21.8506	21.3792	21.3786	21.0402	21.0277	21.7854	-0.0686049	0.101457	21.6273	21.0486	20.856	21.6755	20.9929	21.3317	21.6034	21.5538
P54728	Rad23b	-0.12999	0.251197	21.1932	21.7851	22.0139	22.04	21.9044	22.0703	21.6961	21.8813	0.158549	0.393036	22.2085	21.8339	21.97	21.592	21.6086	21.7352	21.5412	22.0853
P54729	Nub1	-0.004807	0.00859697	20.0297	20.4569	20.0021	20.5639	20.5211	19.954	20.2365	20.3602	-0.212859	0.319442	20.7432	20.7156	20.1159	20.3327	20.4428	20.2676	21.3512	20.6972
P54731	Faf1	-0.0172915	0.0621917	23.0805	22.8657	22.8746	22.9827	23.0267	23.1798	22.8089	22.8574	-0.162292	1.17599	22.6597	22.7315	22.8429	22.7069	22.8108	22.8283	22.874	23.077
P54751	St3gal1	0.416263	0.980172	18.9066	18.4348	19.0567	18.7927	18.0551	18.5266	18.1441	18.8	-0.0316377	0.0486441	18.9381	18.602	19.5127	18.987	18.7441	18.9331	19.1595	19.3298
P54754	Ephb3	0.936272	0.753117	14.9604	17.1242	17.1758	15.3477	15.3913	14.7588	15.0861	15.6269	0.0128617	0.00596968	16.1157	15.8882	15.8907	15.1469	14.4628	17.119	14.6626	16.7455
P54761	Ephb4	-0.153465	0.529949	20.0717	20.3357	19.8991	20.2247	20.5325	20.2646	20.0725	20.2755	-0.136134	0.391769	19.8301	19.9357	20.1751	19.9796	20.2673	20.2097	20.2717	19.7162
P54763-2	Ephb2	-0.137001	0.346151	20.6715	21.1392	20.4518	20.525	21.0372	20.7614	20.7178	20.819	0.0346684	0.112964	20.3498	20.7934	20.7487	20.6346	20.6725	20.4511	20.69	20.5743
P54775	Psmc4	0.155926	0.22401	23.2748	22.961	22.4174	22.3509	22.2565	22.7012	23.023	22.3995	0.466273	1.09758	22.2883	22.7985	22.7623	22.8801	22.5036	21.8241	22.5257	22.0108
P54818	Galc	0.0886335	0.138298	21.2349	20.491	21.2395	21.1103	20.5305	21.2117	21.186	20.7927	-0.241636	0.784575	21.1264	20.7426	21.2565	20.7559	21.2556	21.0439	21.1379	21.4106
P54822	Adsl	0.35354	0.548047	23.8279	22.9423	22.9732	22.8632	22.7073	22.9378	23.2397	22.3077	0.49224	1.68348	22.4094	22.9508	22.8745	22.9977	22.4443	22.3139	22.4192	22.086
P54823	Ddx6	0.0164924	0.0351279	21.6489	21.4071	21.3954	21.4143	21.4365	21.0453	21.7581	21.5597	0.130293	0.341733	21.5351	21.3976	21.9404	21.4571	21.3307	21.2298	21.5343	21.7142
P54869	Hmgcs2	0.514573	0.445955	29.2063	28.3816	29.2927	29.6182	27.5246	28.4419	28.7977	29.6763	0.838279	1.32122	29.2359	29.3634	29.6137	29.4246	29.3575	28.1611	28.8511	27.9148
P54923	Adprh	-0.0619774	0.146573	21.7111	22.1285	22.1154	21.9494	22.0862	21.8023	21.8849	22.3788	-0.0668817	0.137787	21.6548	22.1983	22.277	22.0725	22.0349	22.3346	22.2861	21.8144
P55002	Mfap2	-0.554026	1.15376	19.1181	19.9235	19.8761	19.9064	20.4312	20.5447	20.2388	19.8255	-0.356945	0.330792	20.2242	19.5465	20.1234	19.4384	19.6825	20.5252	19.3612	21.1915
P55012	Slc12a2	-0.200051	1.04413	23.1396	23.184	23.3799	22.9394	23.3705	23.3325	23.2725	23.4676	0.0587869	0.0868061	22.9811	23.3915	22.5956	23.2783	23.0698	23.1276	23.2984	22.5157
P55041	Gem	-0.521393	0.419424	17.7983	15.5972	17.5219	17.6155	17.9281	17.7737	17.8417	17.0749	-0.78406	0.453346	18.8276	15.7811	19.0313	18.5383	18.9353	18.665	18.4981	19.2162
P55050	Fabp2	0.0349054	0.0997155	27.8485	27.7243	27.9992	28.2348	27.7225	27.9722	28.0224	27.9501	0.47571	1.19822	27.5465	27.6689	28.0795	27.3742	27.6263	27.0741	27.0024	27.0635
P55065	Pltp	-0.255382	0.432892	20.3134	20.0238	20.1764	20.8728	20.743	20.1763	20.4464	21.0422	0.0266032	0.0268432	21.247	19.9933	20.201	20.2652	20.1944	20.3582	20.0938	20.9536
P55086	F2rl1	-0.227118	1.34091	18.5831	18.7354	18.4779	18.84	18.9053	18.8503	18.7973	18.9919	-0.282433	0.933368	18.9717	18.8813	18.4834	18.6447	19.2305	19.1787	18.9219	18.7798
P55088-2	Aqp4	-1.04443	1.03768	21.3864	22.0351	21.572	20.497	23.1426	22.5397	22.737	21.249	-0.277604	0.479869	20.8514	21.2573	21.1566	20.7172	21.0728	21.5688	21.7272	20.7242
P55095	Gcg	-0.115833	0.225179	22.0722	22.0902	21.8784	21.3654	22.1635	22.0953	21.9821	21.6287	-0.256765	1.16996	21.9461	22.2627	21.7023	21.9946	22.2565	22.2066	22.2373	22.2324
P55096	Abcd3	0.480952	1.82975	25.7062	25.619	25.7202	25.9732	25.0115	25.2551	25.2348	25.5934	0.21686	1.02833	25.8693	25.5947	25.6615	25.4271	25.5769	25.435	25.2959	25.3774
P55200-2	Kmt2a	-0.0914106	0.355472	20.0072	20.1251	20.2436	20.3869	20.4767	20.3246	20.1491	20.1781	-0.144368	0.9129	19.978	20.0457	19.9666	20.1429	20.0667	20.1887	20.0858	20.3695
P55264-2	Adk	-0.138146	0.326518	23.1845	23.1329	23.0999	23.4307	22.959	23.3028	23.3831	23.7555	0.377941	0.95967	23.5271	23.5204	23.4766	23.2286	23.5369	22.9651	23.1122	22.6267
P55284	Cdh5	-0.0118032	0.0246246	20.2616	20.2581	20.4569	20.9143	20.6245	20.3799	20.4185	20.5153	0.0519695	0.0906582	20.8688	20.5324	20.6511	20.6752	21.0187	20.6137	20.0949	20.7924
P55288	Cdh11	-0.22763	0.656813	20.6065	20.9176	20.8514	21.2266	20.8474	21.1003	21.2131	21.3518	-0.136626	0.664607	21.1015	21.0502	20.8892	20.9092	20.9498	21.0532	21.1489	21.3447
P55292-2	Dsc2	0.0711603	0.267312	24.5738	24.7815	24.6051	24.9199	24.534	24.5542	24.6494	24.8581	-0.154857	0.746654	24.6812	24.672	24.851	24.4971	24.6722	24.8978	24.994	24.7566
P55302	Lrpap1	-0.00720644	0.0107187	21.3116	22.0975	21.9608	22.2492	21.9684	21.735	21.7968	22.1477	-0.218614	0.872423	22.4764	22.1122	22.1892	22.0615	22.2581	22.6343	22.5011	22.3202
P55772	Entpd1	-0.246445	0.68387	24.2125	23.9329	24.039	24.5847	24.5653	24.182	24.3835	24.624	-0.256698	0.578495	24.8852	24.0647	24.8505	24.5421	25.027	24.7156	24.6798	24.9469
P55937	Golga3	-0.258265	1.51561	23.585	23.8994	23.8962	23.7927	24.2017	24.0156	24.0464	23.9428	-0.137509	1.1093	23.7872	23.9133	23.6528	23.8299	23.9792	23.9834	23.9381	23.8327
P56135	Atp5mf	0.235309	1.33538	21.4946	21.3309	21.3805	21.4547	21.1261	21.1407	21.0252	21.4275	0.56111	2.56498	21.6781	21.4104	21.5578	21.4632	21.0353	21.0734	21.0837	20.6728
P56183-3	Rrp1	0.402631	1.07591	22.5269	22.5192	22.5442	22.6143	22.3068	22.5558	22.087	21.6446	-0.133289	0.471217	22.23	22.0423	22.1786	21.9017	22.0044	22.501	22.1439	22.2363
P56212-2	Arpp19	-0.353908	1.16509	20.8929	20.6631	20.3548	20.3319	21.0555	20.8922	20.6785	21.0323	-0.0697803	0.216614	20.7983	21.2728	20.8871	20.966	20.8828	21.0292	21.0349	21.2565
P56213	Gfer	-0.385681	1.27471	19.1619	19.0211	19.3618	18.7912	19.424	19.4991	19.2197	19.7359	-0.0206213	0.0330374	18.9883	19.612	18.7187	19.2265	18.9803	19.0346	19.1771	19.436
P56375	Acyp2	-0.00913382	0.00742261	19.415	19.1142	18.9146	17.7835	18.6523	19.3223	18.9422	18.347	0.214075	0.566807	18.6861	18.3843	18.8039	18.6217	18.0521	18.4101	18.378	18.7995
P56376	Acyp1	0.0225282	0.0359871	19.8637	20.0168	19.5694	19.3733	19.5443	19.967	19.9278	19.294	0.369425	0.640312	19.4715	19.4615	19.544	19.4619	18.9037	19.1283	19.864	18.5652
P56382	Atp5f1e	-0.0122962	0.0127784	18.0332	16.7475	17.035	17.2589	16.8208	17.3148	17.651	17.3372	1.10852	1.4414	17.2686	17.3595	17.6667	17.7637	16.973	16.0174	17.1489	15.4851
P56389	Cda	1.14626	0.791035	21.2925	18.4676	20.2413	20.5928	18.273	19.5693	19.7871	18.3798	0.873539	1.1521	18.9792	19.175	20.2937	19.619	19.4533	18.3307	18.3763	18.4123
P56391	Cox6b1	-0.00856113	0.00801499	25.4422	24.8665	24.1875	24.3549	24.1069	24.7898	25.1524	24.8362	0.509662	1.33789	24.6367	24.992	25.1	24.8886	24.7357	24.1267	24.6634	24.0529
P56393	Cox7b	0.250258	0.503835	22.3811	21.7241	21.9421	21.8313	21.4984	21.9933	22.0438	21.342	0.510548	0.829111	21.0547	22.229	21.4328	21.7927	21.606	20.8823	21.1548	20.8239
P56395	Cyb5a	0.191641	0.472429	24.6923	24.5956	24.6995	24.0693	24.1518	24.1334	24.4551	24.5499	0.171469	1.51967	24.6432	24.6913	24.7662	24.6048	24.3574	24.5752	24.5375	24.5496
P56399	Usp5	-0.069695	0.519173	25.002	25.1519	24.9104	25.0396	25.1236	24.987	25.1393	25.1328	0.0928888	0.600743	25.0763	25.0656	25.2174	25.1023	25.1531	24.8636	25.095	24.9783
P56480	Atp5f1b	0.00622845	0.0116604	28.8421	28.3132	28.2445	28.3605	28.1389	28.3556	28.6616	28.5793	0.335318	0.827844	28.2433	28.2633	28.5584	28.5721	28.4704	27.7002	28.2826	27.8426
P56528	Cd38	0.501852	1.15595	19.7828	20.3234	19.3868	19.8486	19.1143	19.6385	19.1571	19.4244	0.0874162	0.135106	19.5616	20.1365	19.8472	19.9063	19.1858	19.7378	20.1221	20.0561
P56546-2	Ctbp2	-0.614188	1.89433	23.0538	23.3714	22.6661	22.6951	23.5283	23.4227	23.6456	23.6466	0.34877	1.62469	23.0113	23.5254	23.3773	23.3079	22.9652	22.9115	23.0708	22.8793
P56581-2	Tdg	0.0577788	0.0986262	18.16	18.6967	18.4847	18.359	18.6621	18.6587	18.2438	17.9047	-0.411674	0.5884	17.356	18.609	18.4837	18.1988	18.1913	19.0099	18.4753	18.6176
P56677	St14	0.065331	0.348305	23.8564	23.6913	23.8801	23.8263	23.7711	23.7778	23.558	23.8859	-0.211078	0.851632	23.5337	23.8682	23.7979	23.6221	23.6957	23.9351	24.1672	23.8681
P56695	Wfs1	0.0159659	0.0555789	22.9528	23.0151	23.2859	23.279	23.1859	23.1999	23.1083	22.9748	0.045763	0.0934584	23.2662	23.1886	23.5128	23.243	23.6847	23.0048	22.9973	23.3407
P56812	Pdcd5	0.266173	0.810639	25.0795	24.8911	25.2078	25.4211	24.7614	25.2004	24.649	24.9241	-0.54402	1.74346	24.6359	24.4681	24.6359	24.7302	24.695	25.3461	25.2174	25.3878
P56959	Fus	0.0247078	0.058285	24.9112	25.4101	25.1828	25.4115	25.202	25.0078	25.1589	25.448	-0.109854	0.398653	25.5017	25.4256	25.2199	25.1809	25.1894	25.4304	25.5271	25.6206
P56960	Exosc10	0.122639	0.43624	22.0892	22.0045	21.8308	21.8644	21.9805	21.5761	21.7053	22.0364	0.130049	0.55911	21.6346	22.0535	21.9986	21.9112	21.8348	21.6148	21.8658	21.7622
P57016	Lad1	0.244112	1.07568	25.5487	25.7493	25.6118	25.4683	25.6287	25.1909	25.3771	25.2049	-0.188721	0.458642	25.1495	25.7775	25.0017	25.2722	25.3876	25.491	25.7068	25.3704
P57716	Ncstn	-0.36183	1.07198	21.9459	21.9861	22.3973	22.5297	22.6282	22.3349	22.5433	22.8	-0.0825143	0.274639	22.5402	22.659	22.3699	22.652	22.8478	22.5369	22.3957	22.7707
P57746	Atp6v1d	0.0974545	0.222422	19.4168	19.2613	18.9854	19.088	18.9531	19.4437	19.2002	18.7647	0.134752	0.187937	18.767	19.527	18.7221	19.0585	19.3513	18.9523	18.9082	18.3238
P57759	Erp29	0.196257	0.321035	22.4754	22.1281	21.892	21.4813	21.3558	22.0619	21.859	21.9153	0.825423	1.76878	21.4892	22.3294	22.1554	21.9972	21.6365	20.7905	21.0723	21.1702
P57776-3	Eef1d	0.0194464	0.0280442	25.5303	25.2945	25.0059	24.6989	24.9833	25.0957	25.5482	24.8246	0.251765	0.628381	24.7301	25.1894	25.0469	25.0672	25.0789	24.9227	24.7015	24.3234
P57780	Actn4	0.0198379	0.0596544	27.0785	26.7405	26.6783	26.7299	26.7453	26.5956	26.902	26.905	0.282217	1.40942	26.9441	27.0454	27.0743	27.1036	26.9846	26.5737	26.8772	26.603
P57784	Snrpa1	-0.204719	0.833472	24.9462	24.8717	25.3621	24.9397	25.3785	25.1762	25.1538	25.2301	-0.313907	1.03395	24.8396	24.9185	24.7661	25.127	25.0855	25.6133	25.2123	24.9957
P58021	Tm9sf2	-0.383428	0.984319	21.418	21.9594	21.7226	21.9061	22.0072	21.9332	21.9919	22.6075	0.237951	1.49075	22.3884	22.2611	22.114	22.1226	21.9823	22.1368	21.8717	21.9435
P58022-2	Loxl2	-0.224639	0.84962	21.1515	20.9964	21.1291	21.1801	21.6653	21.3399	21.3003	21.0501	-0.0652857	0.0930861	21.4883	20.9518	21.2694	20.8634	20.7042	21.099	21.3149	21.716
P58058	Nadk	0.202152	0.566615	21.054	20.9947	20.7384	21.0902	20.9084	20.8666	20.3309	20.9627	0.151881	0.335885	21.149	20.5402	21.1781	20.9473	20.5918	21.0739	20.9548	20.5865
P58137	Acot8	0.232451	1.22605	22.2209	21.9583	22.0224	21.9817	21.6748	22.0232	21.8543	21.7013	0.168611	0.691852	22.0936	21.8717	22.0503	22.0879	22.0821	21.8366	21.9324	21.5781
P58158	B3gat3	-0.144041	0.352659	17.5843	17.7703	17.5967	17.2396	17.451	18.0216	17.8086	17.4859	-0.183065	0.106048	15.4711	17.6602	17.6375	17.3173	16.9584	16.3726	17.39	18.0972
P58252	Eef2	-0.0700531	0.314429	28.6078	28.7624	28.4047	28.5749	28.6203	28.5207	28.6876	28.8014	0.195089	1.17098	28.7745	28.604	28.7897	28.8706	28.6624	28.397	28.6839	28.5152
P58269-2	Dpf3	0.434195	1.09923	18.1929	17.6051	18.0563	18.219	17.5169	18.0093	17.4965	17.3138	0.0453582	0.0402869	16.9532	16.8459	17.2662	16.7669	16.8227	17.6905	17.2168	15.9208
P58281-2	Opa1	0.114124	0.499455	23.9545	24.0305	24.183	24.0664	24.0453	23.7257	23.8641	24.1428	0.0897136	0.295246	23.8276	24.2152	23.8488	24.1213	24.1512	23.7769	23.8616	23.8645
P58283-2	Rnf216	1.07187	0.35569	13.0949	16.9247	13.7098	15.1866	12.6343	12.5434	12.8624	16.5884	0.382453	0.266375	13.3939	13.6453	15.0716	13.2786	12.5384	14.5717	13.2655	13.4839
P58404-2	Strn4	-0.00333452	0.00486815	21.4954	21.0483	22.0634	21.6196	21.5522	21.6205	21.3088	21.7585	-0.463147	1.61602	21.0413	21.569	21.4495	21.7187	21.7849	22.0327	21.9469	21.8665
P58462	Foxp1	-0.172418	0.210401	18.2204	18.9331	19.2598	19.3081	18.8644	19.7151	18.8168	19.0148	-1.01691	0.475308	19.1554	18.5684	15.1333	19.0296	19.0044	18.7796	19.4653	18.705
P58465	Ctdspl	0.0854437	0.0533544	15.2023	16.5026	16.9571	17.6058	15.9324	16.2181	16.9504	16.8253	0.00702286	0.00851113	16.3344	15.7807	16.3129	16.6252	15.8951	16.2743	16.0039	16.8518
P58466	Ctdsp1	0.130122	0.172909	18.7538	18.7056	18.1705	18.1281	17.98	17.844	18.5591	18.8545	0.881796	0.44686	18.4791	18.0089	18.8817	18.8253	18.2205	15.1213	18.4007	18.9253
P58501	Paxbp1	0.188621	0.892784	22.7201	22.7371	22.4685	22.9828	22.5439	22.5704	22.5577	22.4821	-0.352269	0.7936	21.8089	22.4031	22.2312	22.5216	22.8109	22.6899	22.7403	22.1329
P58660	Card10	-0.0488715	0.1097	20.0892	19.9985	19.976	19.6797	19.8505	20.3918	19.7769	19.9197	-0.259728	0.886612	20.1857	20.07	19.6631	20.0552	20.0728	20.4985	20.2991	20.1425
P58742	Aaas	0.149649	0.290655	17.4967	18.3584	18.0281	18.166	17.6446	17.9093	17.7487	18.1482	-0.457585	0.854885	17.2722	17.5283	17.9794	17.6682	17.4441	18.3025	18.4712	18.0608
P58771-2	Tpm1	-0.154063	0.155104	28.0386	28.983	29.2399	29.2393	29.7158	28.6024	28.7071	29.0918	-0.0934215	0.176186	28.9826	28.9371	28.7005	28.3982	29.1086	28.4264	28.7932	29.0639
P58774-2	Tpm2	-0.330098	0.333102	28.2859	29.4168	29.5814	29.7418	30.3051	29.1899	29.1925	29.6587	-0.115459	0.22379	29.5138	29.3475	29.2658	28.9836	29.6679	28.8991	29.3937	29.6118
P58802	Tbc1d10a	0.0114784	0.0167947	18.3856	18.576	19.1217	19.1933	18.7771	18.719	18.5946	19.1399	0.385774	0.69408	18.9147	18.621	19.3374	18.7919	18.6501	18.7174	18.8748	17.8795
P58854	Tubgcp3	0.0955467	0.242168	17.6494	18.1425	17.8737	17.6243	17.5167	17.5803	17.8601	17.9507	0.539532	2.01541	18.0239	18.2623	18.0537	17.959	17.7445	17.1852	17.7111	17.4999
P58871	Tnks1bp1	0.112338	0.934495	24.3951	24.4778	24.5461	24.5346	24.5216	24.3445	24.3509	24.2872	-0.208921	1.37233	24.2924	24.304	24.2793	24.4574	24.44	24.6922	24.4077	24.629
P58929	Gmeb2	0.0835986	0.116893	18.6185	19.1568	18.964	19.1807	19.4785	18.4652	19.0564	18.5855	0.0780473	0.0807365	19.0111	19.3636	18.1933	18.6757	19.0854	18.282	19.2191	18.3451
P59016	Vps33b	-0.0211806	0.0388515	20.2614	20.1435	20.3225	19.7033	19.8335	20.0502	20.192	20.4397	0.362107	0.764163	19.6157	20.1303	19.8782	20.1682	19.9616	19.8671	19.1524	19.3628
P59110	Senp1	0.0561876	0.257433	20.9646	20.8283	20.5994	20.7572	20.8433	20.6851	20.7676	20.6287	0.0461364	0.167858	20.6967	20.7288	20.8824	20.6403	20.8796	20.4592	20.7936	20.6312
P59113	Fermt1	-0.049521	0.0890316	20.5317	20.5298	20.1879	20.1457	20.6148	20.7673	20.069	20.1422	-0.277265	0.589352	20.2863	20.3149	20.0021	20.0199	20.0644	20.9963	20.2078	20.4638
P59114	Pcif1	0.177243	0.383025	19.5096	20.3371	20.0594	19.5919	19.7646	19.5801	19.6555	19.7887	0.0926313	0.158753	19.8602	20.125	19.5619	19.8087	20.2469	19.3473	19.5769	19.8142
P59178	L3mbtl2	-0.0564876	0.0541042	16.0575	16.0784	16.2634	17.4827	16.6364	16.8556	16.2285	16.3874	0.237032	0.505486	16.7208	16.6285	16.9389	16.4094	16.302	16.9023	16.5184	16.0267
P59242-2	Cgn	-0.146114	0.393027	25.5706	25.7296	26.1908	26.0995	25.9825	26.2433	26.0178	25.9313	-0.504057	2.26705	25.558	25.7939	25.4383	25.8396	25.997	26.3349	26.1908	26.1234
P59325	Eif5	-0.0493751	0.134029	25.6986	25.7429	26.0105	26.1654	25.868	26.1649	26.0006	25.7813	-0.209675	0.821489	25.9807	25.6533	25.9419	25.7754	25.7987	26.2995	26.0542	26.0376
P59328-3	Wdhd1	-1.51764	1.42791	17.8773	15.6905	17.6931	16.0954	18.5008	17.9585	18.5273	18.4402	0.331991	0.111945	17.403	17.7919	15.964	17.2072	15.1789	18.5542	18.507	14.798
P59481	Lman2l	-0.56014	2.57394	17.8788	17.7926	17.6578	17.7748	18.3869	18.069	18.574	18.3147	-0.00370169	0.00632109	17.8884	18.3311	18.5769	18.434	18.6569	18.1896	18.0627	18.3359
P59644	Inpp5j	0.335164	0.423565	19.9971	20.5683	20.0285	21.2743	19.8208	20.6613	19.9673	20.0783	0.498793	0.851805	20.1685	20.5163	20.496	20.0703	19.8797	19.7927	20.4538	19.1297
P59648	Fxyd7	0.512911	0.887994	17.8029	18.0467	18.4931	18.2016	17.3729	17.9039	17.0467	18.1691	-0.419374	0.293719	18.4107	16.8547	16.2992	18.5603	18.5183	17.6232	17.7758	17.8852
P59672-2	Anks1a	0.103624	0.728275	21.8087	21.6663	21.5211	21.5389	21.5262	21.5375	21.4801	21.5766	0.249557	0.665825	21.4576	21.7138	21.09	21.5864	21.5079	21.1722	21.2456	20.9239
P59759	Mrtfb	-0.0267587	0.0777423	23.0239	22.7697	22.7017	22.9919	23.0719	23.0491	22.769	22.7044	-0.509297	2.30079	22.3054	22.7532	22.253	22.4485	22.8482	22.9456	22.9947	23.0088
P59808	Sash1	-0.216071	0.531383	20.705	20.7352	20.8119	21.2382	20.9539	21.4661	21.125	20.8095	-0.360021	0.992915	21.0477	20.6461	21.0775	20.8364	21.1055	21.6932	20.9714	21.2777
P59913	Pcmtd1	0.03371	0.0478306	19.3954	18.8762	19.0487	19.2678	19.5848	19.0745	19.2524	18.5415	0.629812	0.365451	19.0743	19.9406	18.1634	19.3287	18.9681	19.3702	19.0819	16.5675
P59997	Kdm2a	-0.0117912	0.0246025	21.4323	20.952	21.1156	21.3665	21.475	20.9009	21.2453	21.2921	0.0126686	0.0475169	21.0226	21.2715	21.1096	21.2558	21.0504	21.3119	21.2325	21.0141
P59999	Arpc4	0.195802	0.380363	25.0904	24.7414	24.5468	24.1783	24.185	24.4157	24.7611	24.4119	-0.00109577	0.0020527	24.2424	24.2293	24.6313	24.4091	24.8065	24.1097	24.3566	24.2437
P60041	Sst	-0.155643	0.142301	18.9798	19.7305	18.7775	18.8258	18.9048	19.805	18.4008	19.8256	-0.786718	0.487176	19.4982	19.1622	16.7007	19.8063	19.7002	19.2365	20.0703	19.3073
P60060	Sec61g	0.0289731	0.110574	19.4846	19.2056	19.3689	19.0947	19.2147	19.2026	19.3913	19.2294	0.341265	0.661196	19.3452	20.0346	18.9813	19.8153	19.0945	19.2127	19.4129	19.0912
P60122	Ruvbl1	-0.0598264	0.183708	22.3661	22.3678	22.1126	22.0207	22.1238	22.1413	22.3283	22.513	0.398218	1.10031	22.3554	22.5397	22.4959	22.3885	22.055	21.7099	22.5553	21.8666
P60229	Eif3e	-0.3428	0.659859	20.7133	20.363	20.5301	20.0961	20.8819	20.9095	21.1293	20.153	0.477386	1.27885	20.3536	20.9718	20.8064	20.9195	20.0205	20.5411	20.0688	20.5114
P60335	Pcbp1	-0.0588255	0.137644	22.2211	22.0933	21.8562	21.7594	22.18	22.1101	22.1956	21.6796	0.317426	1.20508	22.0337	22.105	21.9813	22.0477	21.7983	21.5251	21.4951	22.0795
P60469-2	Ppfia3	0.280292	0.567865	17.0779	17.7568	17.4239	17.4728	17.5428	16.6752	17.3043	17.0879	-0.493162	0.788091	16.842	17.1018	16.684	17.5766	16.9778	18.0985	17.3651	17.7356
P60521	Gabarapl2	0.157342	0.233417	17.2918	17.5958	16.9999	17.5397	17.2222	16.9619	16.7652	17.8485	0.561484	1.16942	17.2063	17.808	17.6354	18.1944	17.356	16.7655	17.4033	17.0733
P60603	Romo1	-1.19555	0.708746	18.2382	18.1551	17.2757	14.8588	18.1664	17.7919	18.8666	18.4852	0.482132	0.442481	17.717	17.9474	17.9959	17.6187	17.607	16.0655	17.309	18.369
P60670	Nploc4	0.0607324	0.192974	21.6249	21.3969	21.5507	21.1513	21.4673	21.3408	21.1946	21.478	0.0784898	0.161965	20.8191	21.3288	21.2285	21.3849	21.3071	21.3364	21.0518	20.752
P60710	Actb	-0.0847368	0.26766	32.4281	32.052	32.107	32.0466	32.1853	32.297	32.4672	32.0231	0.15736	0.505894	32.113	31.8247	32.3323	32.1456	32.2092	31.7441	31.9096	31.9233
P60762-2	Morf4l1	0.188931	1.08178	19.1004	18.9819	19.1836	19.1597	18.9328	18.6902	19.0091	19.0377	-0.295578	0.680563	18.8444	19.6154	18.822	19.1303	19.2653	19.5286	19.1944	19.6061
P60766	Cdc42	-0.311946	0.571699	22.508	22.3915	22.3695	22.7568	22.3146	22.7329	22.7562	23.4699	0.316062	0.777645	23.1405	22.7624	23.077	23.3158	22.8888	22.4521	23.1605	22.53
P60766-1	Cdc42	-0.141187	0.0692367	17.9176	15.1402	16.8441	17.2959	16.5031	16.0235	17.9002	17.3357	1.19376	1.14576	18.5567	17.3492	18.1844	17.9994	17.1315	16.4489	18.0018	15.7324
P60824	Cirbp	-0.0897255	0.195936	19.5841	20.0598	19.8772	20.2213	19.9701	20.1597	20.2531	19.7185	-0.664164	2.05435	18.9574	19.5333	19.5138	19.2119	19.8495	20.2571	19.7676	19.9988
P60840	Ensa	-0.237729	1.58737	18.0492	18.0287	18.102	17.8224	18.0825	18.3127	18.279	18.2791	-0.0515552	0.0957881	17.9709	18.2938	18.0507	18.3433	18.0626	18.0599	18.7382	18.0042
P60843	Eif4a1	0.120813	0.43776	27.9702	27.9365	27.5754	27.637	27.5254	27.5875	27.8494	27.6735	0.35367	2.05874	27.7813	27.8045	28.0505	27.8919	27.5719	27.4492	27.7031	27.3892
P60867	Rps20	0.0133438	0.0698886	27.398	27.3938	27.2334	27.1847	27.3356	27.3029	27.1708	27.3473	0.0784039	0.154181	27.1447	27.8532	27.0928	27.6178	27.328	27.1882	27.4778	27.4008
P60897	Sem1	-0.271388	0.275	21.9425	22.3305	22.7205	23.3682	23.5535	22.9829	22.6386	22.2721	-0.0614395	0.049774	21.9007	21.905	22.0144	23.4145	22.1547	22.9449	22.478	21.9027
P60904	Dnajc5	-0.250659	0.283769	21.7983	21.7535	21.7578	22.4588	21.7589	21.9887	21.8685	23.1548	-0.121896	0.201341	22.625	21.7364	22.6656	22.3349	22.1611	22.4642	22.5852	22.6389
P61014	Pln	-0.284808	0.380575	19.9461	20.8188	19.334	20.0415	20.4152	20.6044	20.1607	20.0992	-0.213783	0.251159	20.1816	19.2915	19.38	19.8772	19.7878	20.3192	19.1577	20.3208
P61021	Rab5b	0.0477509	0.0606703	21.7799	20.9504	21.3464	20.8144	20.7198	21.2514	21.5657	21.1631	0.457745	0.704194	20.9236	21.0101	21.5117	21.1284	21.4915	20.2338	20.7088	20.3088
P61022	Chp1	0.322189	0.363385	20.8836	19.9769	19.8949	19.6891	19.0941	19.7484	20.4492	19.864	0.25025	0.70206	19.6049	20.2637	20.0988	20.1094	19.8772	19.9717	19.6936	19.5333
P61027	Rab10	-0.163739	0.607277	24.3306	24.0266	23.9827	23.8053	24.0668	24.3144	24.3135	24.1054	0.226527	0.671446	24.0106	24.1954	24.1189	23.9373	24.2483	23.5348	23.8662	23.7069
P61028	Rab8b	-0.147588	0.179676	20.1185	18.8988	19.1392	18.8338	19.1896	19.5558	19.64	19.1952	0.476658	0.819321	20.01	19.3627	20.0076	19.9262	19.9764	19.2447	18.7896	19.3892
P61079	Ube2d3	0.0290403	0.0629282	24.152	23.4814	23.8362	23.7907	23.526	23.9103	23.8973	23.8106	0.384558	1.62087	23.9535	23.7937	23.982	24.1726	23.4159	23.8466	23.6628	23.4383
P61080	Ube2d1	-0.673581	0.459133	18.8692	16.0253	18.5583	17.6643	18.1498	18.6475	18.8395	18.1745	-0.100965	0.111302	17.479	18.3486	18.4891	18.7321	18.4033	17.8018	18.5577	18.6899
P61082	Ube2m	-0.338545	0.456848	14.6659	15.1529	14.1318	15.0046	14.8957	14.504	15.2646	15.6451	0.154456	0.095718	15.3039	15.8894	15.4719	15.2801	14.5134	16.9925	14.6328	15.1888
P61089	Ube2n	0.0523648	0.0703284	24.8204	24.0879	24.2863	23.625	23.9953	24.1935	24.4121	24.0092	0.504385	1.19311	24.0598	24.1281	24.5003	24.4326	24.1653	23.5916	24.0231	23.3231
P61161	Actr2	-0.0656977	0.29586	25.2525	25.5207	25.2528	25.1911	25.227	25.3473	25.4972	25.4084	0.204682	0.884619	25.3324	25.2834	25.5272	25.375	25.366	24.9462	25.3369	25.0502
P61164	Actr1a	0.0291977	0.0576396	22.6864	22.1459	21.9743	22.0405	22.0806	22.309	22.3152	22.0254	0.210545	0.80027	22.0837	22.3672	22.357	22.2311	22.1544	21.7265	22.2398	22.0763
P61166	Tmem258	-0.0688934	0.216474	21.1809	21.3007	21.6896	21.1518	21.3727	21.3347	21.4647	21.4265	-0.217914	0.719905	20.7704	21.2503	21.0201	21.1201	21.4635	21.0564	21.4225	21.0903
P61202-2	Cops2	-0.32472	1.11071	26.6443	26.6444	27.1697	27.1365	27.1654	27.2925	27.1403	27.2954	-0.494023	2.08219	26.8265	26.743	26.9802	26.8667	27.1546	27.672	27.1947	27.3712
P61205	Arf3	-0.267149	0.387518	20.5427	20.4408	20.334	20.7059	20.0779	20.7107	20.8039	21.4995	0.136122	0.156102	20.801	20.3893	21.1373	21.0468	21.132	20.131	21.2743	20.2926
P61211	Arl1	-0.882337	2.06026	20.8567	20.3717	20.7112	20.908	21.2236	21.3249	21.7583	22.0701	0.282976	0.555438	21.4457	20.9781	21.1831	21.5894	21.4808	21.1791	20.6166	20.7879
P61219	Polr2f	0.0437331	0.0725086	21.2363	20.477	21.183	21.2272	20.894	20.9456	20.7997	21.3092	-0.331135	0.582944	21.1918	20.757	20.5748	20.8741	20.5311	21.6292	21.2082	21.3537
P61222	Abce1	0.118614	0.289885	22.0336	21.8773	21.5514	21.4095	21.7363	21.5146	21.7659	21.3806	0.339573	1.6378	21.7006	21.906	21.8098	21.9123	21.6369	21.277	21.6878	21.3686
P61226	Rap2b	0.0797296	0.107633	20.5346	19.5614	20.4254	20.1227	19.5998	20.165	20.3486	20.2117	0.0304785	0.0418411	20.3177	19.9406	20.4584	20.5561	20.4136	19.8354	20.0785	20.8233
P61255	Rpl26	-0.0897174	0.139958	25.4505	26.3685	25.9523	26.1456	26.2938	25.7724	25.8732	26.3363	-0.222632	1.0464	25.9903	26.2747	25.8807	26.0382	26.0662	26.4081	26.2838	26.3163
P61264	Stx1b	0.0299692	0.0404122	16.1837	16.3952	16.8992	17.1592	16.5116	16.7965	16.8778	16.3316	0.1489	0.198136	16.2229	17.1405	16.9938	16.6845	17.249	16.2832	16.4783	16.4356
P61327	Magoh	0.108441	0.19103	22.211	21.7621	21.6763	21.3973	21.5769	21.5841	22.0681	21.3839	0.379271	0.98407	21.2445	21.802	21.6603	21.6026	21.6156	20.8811	21.0447	21.251
P61358	Rpl27	-0.114774	0.168532	24.5266	25.1799	25.1269	25.1235	25.4224	24.8152	24.6646	25.5139	0.198939	0.485554	25.7444	25.9283	25.2726	25.7794	25.1798	25.4433	25.7627	25.5431
P61406	Smg6	-0.183628	0.556743	20.2025	20.1816	19.9027	20.3703	20.6549	20.4168	20.1871	20.1328	-0.421615	0.858783	19.5754	20.3526	19.717	19.8062	20.3089	20.5679	19.773	20.4878
P61514	Rpl37a	0.097856	0.212122	24.4365	24.4076	23.9078	23.7908	24.2149	23.9786	23.8599	24.0977	-0.00409794	0.0157358	24.2109	24.3357	24.0251	24.1397	24.0578	24.114	24.3222	24.2338
P61600	Naa20	-0.0173717	0.0161018	19.6219	19.0367	18.5507	18.1819	18.9447	18.9554	19.2301	18.3304	0.107301	0.143025	17.9895	18.7272	18.8361	18.7054	17.8825	18.8276	18.4275	18.6914
P61620	Sec61a1	-0.294612	0.685616	22.1435	22.7935	22.1214	22.1785	22.4866	22.3565	22.6085	22.9636	0.00908279	0.0222243	22.534	22.6479	22.5293	22.4308	22.6801	22.4089	22.8007	22.2159
P61750	Arf4	-0.856081	2.02386	16.6903	16.7691	16.5758	16.3571	16.8613	17.6556	17.4779	17.8218	0.716003	0.917276	17.6931	17.6402	16.5541	18.1077	16.835	16.8247	17.2634	16.2081
P61793-2	Lpar1	-0.0709162	0.14522	18.5476	19.2097	18.8337	19.1825	18.9149	19.308	18.9507	18.8836	-0.0406575	0.0553728	18.9796	19.3735	18.95	19.6341	19.1038	19.4375	18.8195	19.739
P61804	Dad1	-0.165749	0.444889	18.8379	18.6041	18.331	18.5907	18.6587	18.7309	19.1248	18.5122	0.333974	1.07143	18.7038	18.5971	19.0108	19.0198	18.1587	18.6209	18.5042	18.7118
P61922-2	Abat	0.169375	1.74219	24.6076	24.4565	24.4722	24.5152	24.3062	24.2981	24.3058	24.4639	0.17216	0.378844	23.9268	24.375	24.1692	24.1756	24.3916	23.9979	24.0327	23.5358
P61957	Sumo2	-0.129047	0.331224	22.0919	21.6922	21.8456	22.2432	22.1212	21.8157	22.093	22.3592	0.144856	0.317688	21.8677	22.0838	22.4903	21.9294	21.7114	21.9867	22.3059	21.7878
P61965	Wdr5	-0.0133982	0.0221288	19.2622	19.6842	19.3225	19.2643	19.3792	19.8792	19.3163	19.012	-0.540964	1.06112	18.7986	19.3396	18.3716	18.7433	19.1854	19.8385	19.0384	19.3546
P61979-2	Hnrnpk	0.209798	0.321978	18.5299	19.1335	18.1055	18.7952	18.8815	18.3009	18.4709	18.0716	-0.206273	0.504419	18.1431	18.2224	18.6675	18.5246	18.8281	18.6573	18.188	18.7093
P61979-3	Hnrnpk	-0.0363898	0.142884	26.4334	26.3464	26.1365	26.1681	26.1397	26.2829	26.3577	26.4496	0.235771	1.02386	26.0994	26.2462	26.225	26.3613	25.9396	25.8211	26.3057	25.9224
P61982	Ywhag	-0.0785069	0.183373	27.437	27.3366	27.7341	27.8346	27.4812	27.9128	27.4434	27.8188	-0.292849	0.560713	28.0344	27.1984	27.8206	27.2822	27.6187	28.1379	27.6753	28.0752
P62046	Lrch1	0.0896788	0.12604	19.045	19.5086	19.3421	19.2045	19.5365	18.5021	19.5648	19.1381	-0.0844383	0.155374	19.3265	19.799	18.9753	19.5839	19.2562	19.6749	19.3883	19.7031
P62071	Rras2	-0.160965	1.06191	22.6516	22.8941	22.843	22.8444	22.8577	22.9325	22.9566	23.1301	0.130234	0.483007	22.763	22.8195	22.951	22.7778	22.8182	22.9573	22.5518	22.4629
P62082	Rps7	-0.132776	0.335382	24.8396	25.0044	24.8925	25.1194	25.2996	24.7106	24.977	25.3998	0.343727	1.26646	25.5785	25.9096	25.3079	25.8492	25.2914	25.263	25.4383	25.2777
P62137	Ppp1ca	-0.216176	0.316995	24.0018	23.3647	22.954	22.8719	23.6012	23.3992	23.8264	23.2304	0.190926	0.834594	23.439	23.4216	23.3984	23.6037	23.5049	23.0138	23.359	23.2213
P62141	Ppp1cb	-0.146059	0.270351	24.8527	23.9631	24.2238	24.0617	24.2396	24.4937	24.667	24.2852	0.293644	0.794845	24.3942	24.0835	24.757	24.2659	24.4042	23.8605	23.9989	24.0625
P62192	Psmc1	0.140584	0.681904	23.1162	23.0793	23.0819	23.04	22.924	22.7315	22.8941	23.2054	0.239451	0.740965	23.0219	23.533	23.1637	23.4741	23.0569	22.9766	23.3359	22.8654
P62196	Psmc5	0.0898209	0.197661	22.5125	21.9773	22.0815	21.7172	21.7975	22.0886	22.0871	21.956	0.314738	1.47976	22.1278	22.2398	22.4349	22.1673	22.1072	21.9899	21.9404	21.6734
P62242	Rps8	0.211524	0.615039	27.3455	27.9452	27.8386	27.8361	27.7332	27.6017	27.4889	27.2955	-0.382791	1.44137	27.375	27.5727	27.2508	27.028	27.4495	27.8294	27.6888	27.7899
P62245	Rps15a	-0.00392199	0.00929625	23.417	23.2426	23.0953	23.2425	23.1058	23.1569	23.1218	23.6285	0.811476	3.43009	23.7981	23.3652	23.6156	23.8035	22.8139	22.7145	22.8772	22.931
P62254	Ube2g1	0.0857213	0.0352938	14.7051	15.761	17.7879	17.0141	14.9819	17.1222	16.8957	15.9253	-0.220983	0.0955853	17.711	16.9348	15.186	17.3027	17.6613	15.0961	17.5722	17.6888
P62257	Ube2h	-0.413598	0.471596	19.9508	19.7492	20.2016	20.7831	19.964	20.5059	20.3635	21.5058	0.242066	0.241726	21.6654	19.9741	20.916	20.742	20.3665	20.4179	21.2142	20.3307
P62259	Ywhae	-0.385187	1.08085	27.3807	27.656	27.8764	28.067	28.314	28.0447	27.852	28.3101	-0.243398	0.45763	28.1488	27.6951	27.5902	28.0633	28.1145	28.6749	27.828	27.8535
P62264	Rps14	-0.00744009	0.0367112	24.429	24.5915	24.514	24.2703	24.498	24.4424	24.4528	24.4414	0.215922	0.804178	24.5401	25.0215	24.5035	24.8092	24.3611	24.5845	24.4721	24.5929
P62267	Rps23	-0.210772	0.495307	23.6468	24.2771	23.8649	24.2531	24.5558	24.2261	24.0506	24.0524	-0.264213	1.11494	24.1157	24.1916	23.9384	23.9245	24.1917	24.5895	24.1128	24.3331
P62270	Rps18	0.204769	0.198981	23.5558	24.4799	24.3428	24.2675	24.4869	23.3512	23.354	24.6349	0.209771	0.209177	24.4467	25.5258	23.7798	24.7433	24.2914	24.0908	24.8801	24.3942
P62274	Rps29	0.223154	0.658247	24.1459	24.6178	24.6894	24.4991	24.2835	24.197	24.0273	24.5517	0.268708	0.36628	24.6164	25.6843	24.2623	25.0364	24.5415	24.4293	24.782	24.7718
P62281	Rps11	-0.0282407	0.0694969	25.9931	26.3434	26.1562	25.8851	26.1813	25.8916	26.3837	26.0343	0.188345	0.522842	26.1342	26.728	26.1324	26.4659	26.1473	25.9566	26.3246	26.2786
P62301	Rps13	0.261097	0.863236	24.6661	24.989	24.7878	24.645	24.7066	24.2644	24.3096	24.7631	0.141952	0.249267	24.6192	25.4975	24.4958	24.9227	24.5682	24.7298	24.8211	24.8483
P62317	Snrpd2	0.17944	0.361594	20.3439	20.007	20.3486	20.319	20.1904	19.4946	20.383	20.2327	0.922403	1.79873	21.023	21.6015	20.5952	21.2601	20.4615	19.6796	20.4162	20.2327
P62331	Arf6	-1.01868	1.29405	19.0299	17.1267	17.7157	18.3229	18.949	18.9493	19.0359	19.3358	0.751718	3.10343	19.4746	19.5786	19.6347	19.2035	18.8341	18.8594	18.6193	18.5719
P62334	Psmc6	0.258729	0.682828	23.1337	22.6085	22.6054	22.3676	22.2614	22.4441	22.6515	22.3233	0.471436	1.5438	22.2402	22.8146	22.6786	22.6337	22.392	21.8633	22.1464	22.0797
P62492	Rab11a	0.059557	0.11134	18.215	18.2049	17.787	17.3879	17.8123	17.8054	17.8617	17.8772	0.358802	0.531639	17.9966	17.5948	18.2614	18.0527	17.8601	18.2904	17.1085	17.2114
P62500-3	Tsc22d1	0.000252247	0.00027378	18.6687	18.9689	19.3959	18.8861	19.5683	18.3237	18.828	19.1985	-0.239216	0.0890009	19.4081	15.4521	18.4934	18.1021	18.9312	18.1797	16.7302	18.5714
P62627	Dynlrb1	0.218237	0.176076	22.0857	21.0365	20.9397	20.1603	20.3616	21.2943	21.3353	20.3581	0.45407	0.748802	19.9522	21.1084	20.6291	21.0781	19.9481	20.109	20.4868	20.4076
P62631	Eef1a2	0.437676	0.393205	16.6999	16.8883	15.6469	16.7218	15.8575	15.5367	15.5883	17.2236	0.0187128	0.0148706	16.5036	16.0081	16.5167	16.6894	17.0428	15.2604	16.5026	16.8372
P62702	Rps4x	-0.020824	0.0706997	26.1251	26.3336	26.1451	26.1847	26.2763	25.9483	26.2604	26.3867	0.239144	1.67391	26.4652	26.6224	26.3177	26.4767	26.265	26.3452	26.1515	26.1638
P62715	Ppp2cb	-0.124657	0.397307	23.2401	22.8912	23.0387	23.2654	23.0533	23.0535	23.3683	23.459	0.385608	1.19313	23.4339	23.5127	23.7222	23.2836	23.1781	22.7583	23.4458	23.0278
P62717	Rpl18a	-0.0132766	0.021994	26.1357	26.9805	26.4419	26.3485	26.7262	26.4122	26.2602	26.5611	-0.139463	0.360406	26.5388	26.9081	26.234	26.3749	26.5523	26.5799	26.9002	26.5813
P62737	Acta2	0.0474567	0.0848693	24.2094	23.4286	23.7176	23.7234	23.6561	23.8439	23.9746	23.4146	0.11432	0.219161	23.5471	23.037	23.7833	23.5139	23.7029	23.1997	23.0783	23.4431
P62743	Ap2s1	-0.332622	0.216967	18.0612	15.7878	18.0067	17.7496	17.17	17.6265	18.5297	17.6095	0.492594	0.407511	18.3841	17.9346	17.7647	18.391	18.504	17.8785	16.1565	17.965
P62746	Rhob	-0.0349083	0.0595397	20.2043	19.9498	19.9326	19.6329	20.205	20.0588	20.1369	19.4585	-0.183675	0.53743	19.5577	19.8964	20.2494	19.8379	20.1324	20.0559	19.8809	20.2069
P62751	Rpl23a	-0.598667	0.670871	25.2498	26.8569	26.697	26.8303	27.1151	26.7313	26.6953	27.4869	0.147828	0.206346	27.3146	27.434	26.9432	27.6697	26.7071	27.3321	27.8013	26.9297
P62754	Rps6	-0.0352454	0.084704	28.3299	28.9671	28.701	28.8517	28.8817	28.798	28.7014	28.6097	-0.389312	1.64083	28.4751	28.7007	28.4202	28.2867	28.6071	29.0566	28.8462	28.9301
P62806	H4c1	0.312142	0.557152	28.8903	29.0684	28.7476	28.388	28.4915	28.124	28.1641	29.0663	0.987618	1.74467	29.8069	30.8076	29.5327	30.2209	28.8786	28.9245	29.1729	29.4418
P62814	Atp6v1b2	0.131006	0.430083	24.9398	24.5158	24.5014	24.4311	24.2945	24.593	24.5707	24.4059	0.0416994	0.0988777	24.8274	24.3212	24.5714	24.6644	24.8338	24.3614	24.6404	24.3821
P62821	Rab1A	-0.431111	1.10624	19.0857	19.5875	19.0671	18.9742	19.4396	19.2847	19.7897	19.9249	0.210419	0.187241	18.7869	19.1398	20.1814	19.3788	19.3543	18.1938	19.591	19.5062
P62823	Rab3c	-0.513656	2.72272	18.2613	18.2746	18.1174	18.1593	18.6917	18.4736	18.8699	18.832	-0.207715	0.708223	18.6481	18.2166	18.1957	18.5458	18.6987	18.3556	18.705	18.6778
P62827	Ran	-0.426701	0.861441	23.6015	23.8764	23.5721	24.1853	24.2088	23.8366	24.0956	24.8012	0.219266	1.14796	24.2766	24.0593	24.2155	24.2235	23.8941	24.1519	24.0862	23.7656
P62830	Rpl23	-0.0175314	0.0302724	20.3732	20.5855	20.0493	20.1783	20.0455	20.0465	20.4744	20.69	0.567765	1.48153	20.8271	21.258	20.6791	21.1083	20.3096	20.3012	20.8599	20.1307
P62835	Rap1a	0.0415635	0.244662	24.1235	24.0843	23.9983	23.9753	23.9476	23.8647	24.0803	24.1227	0.388062	0.836152	24.2834	23.9159	24.5101	24.1231	24.3336	23.383	23.7948	23.769
P62838	Ube2d2	0.0764637	0.123676	21.6869	20.8229	21.1503	20.7239	20.8871	21.1982	21.111	20.8819	0.0358586	0.0648803	20.6302	21.2428	20.7677	21.0189	20.983	20.7299	20.5789	21.2244
P62843	Rps15	0.0149498	0.0241056	23.5029	23.8086	24.0067	24.0577	23.8516	23.3843	23.8657	24.2146	-0.063077	0.104211	23.8234	24.494	24.0734	24.633	24.1216	24.176	24.6615	24.3169
P62849	Rps24	0.44641	0.779128	20.2967	21.1969	20.8634	21.4565	20.6142	20.3726	20.8224	20.2187	-0.258745	0.308469	20.4031	20.8412	19.7977	20.2644	20.3051	21.4123	20.1866	20.4375
P62849-2	Rps24	-0.499385	0.837308	21.532	22.6197	22.1648	22.6909	22.8198	22.5585	22.5249	23.1017	-0.250093	0.926248	22.6485	23.0505	22.5461	22.8929	23.0644	23.2365	22.9257	22.9118
P62849-3	Rps24	0.246496	0.599246	18.293	18.0003	18.3566	18.6828	18.2202	17.7009	18.1142	18.3114	0.135345	0.215564	18.3552	17.6898	18.1615	18.3583	18.2774	17.6377	17.7054	18.403
P62852	Rps25	-0.244032	0.247959	24.1763	25.5786	25.1885	25.7943	25.3217	25.1796	25.254	25.9585	-0.135287	0.296775	25.6392	25.4657	25.2912	25.3319	25.4104	25.3443	26.0863	25.4284
P62855	Rps26	0.21106	0.262492	20.7598	21.0966	21.3392	20.9886	21.1686	20.2293	20.4142	21.5278	0.00514603	0.00713594	20.9926	21.7852	20.9961	21.7586	21.1993	21.3988	21.6169	21.2969
P62858	Rps28	0.240816	0.157603	21.709	20.9782	20.4555	19.4021	20.0346	20.8289	21.0606	19.6574	0.836846	2.20782	19.8033	20.5603	20.2907	20.3006	19.6016	19.1057	19.6271	19.2731
P62869	Elob	-0.111117	0.182749	23.2946	22.6072	22.6912	22.2642	22.76	22.862	23.0848	22.5949	0.243315	1.07686	22.7252	22.8121	22.9891	22.9428	22.8221	22.6578	22.6733	22.3428
P62874	Gnb1	0.281006	1.42141	25.7449	25.3944	25.8506	25.6748	25.3177	25.4984	25.3946	25.33	-0.228964	0.704977	25.5117	25.3129	25.4693	25.2372	25.7616	25.6165	25.2069	25.8621
P62878	Rbx1	0.0906372	0.107654	21.0085	20.5528	20.3752	20.3322	19.7421	21.0253	20.6558	20.483	0.345435	0.818932	20.0982	20.5727	20.8595	20.5882	20.2476	20.5499	19.9452	19.9943
P62880	Gnb2	0.156209	1.26674	25.8635	25.8328	25.8743	25.8719	25.6697	25.8883	25.5847	25.6748	-0.345003	4.32149	25.6869	25.5741	25.6474	25.5942	26.012	25.9324	26.003	25.9352
P62889	Rpl30	-0.275945	0.421085	19.4729	20.21	19.2048	19.0244	19.4202	20.0325	19.8442	19.7189	0.503448	1.78557	20.24	20.1745	19.8323	20.1621	19.4477	19.421	19.5763	19.9502
P62892	Rpl39	0.123174	0.0668397	18.4699	21.0409	21.0164	20.9608	20.7135	20.282	19.9582	20.0416	-0.96412	1.6179	19.4937	20.7283	19.5797	19.6772	20.5153	21.1784	20.7165	20.9251
P62900	Rpl31	0.00390911	0.00528785	25.668	26.6524	26.3881	26.6228	26.57	26.3224	26.1206	26.3027	-0.264015	0.980741	26.203	26.5731	26.0867	26.1676	26.332	26.7318	26.445	26.5776
P62908	Rps3	-0.0368629	0.0687214	24.9976	24.6532	24.2349	24.258	24.3962	24.6453	24.5855	24.6642	0.308668	1.40306	24.4318	24.431	24.6651	24.6194	24.4527	24.0844	24.3404	24.0352
P62911	Rpl32	0.141235	0.129873	17.229	18.6388	17.7097	17.821	17.385	17.4743	17.4116	18.5626	0.605343	0.971511	18.6605	18.0235	18.2249	17.8606	17.0972	17.2395	18.2825	17.7289
P62915	Gtf2b	-0.108676	0.216814	20.5565	20.1421	19.9322	20.0646	20.1288	20.0259	20.6999	20.2755	0.242217	0.946503	20.5783	20.5804	20.0659	20.2436	20.0447	20.1509	20.1561	20.1476
P62918	Rpl8	0.0485587	0.27588	27.1406	27.3726	27.2604	27.1842	27.3118	27.2401	27.1301	27.0816	-0.256712	1.11757	27.0031	27.195	26.9467	26.8593	27.074	27.5135	27.1493	27.2941
P62960	Ybx1	0.0959187	0.273584	25.8524	26.198	26.0384	26.0539	26.1161	26.128	25.9289	25.5861	-0.534063	2.09245	25.7509	25.9374	25.3817	25.4908	26.0734	26.2843	26.0854	26.2539
P62962	Pfn1	0.33195	0.472703	20.9797	21.1531	20.9928	20.0705	19.8764	20.5493	20.754	20.6886	1.08342	0.509514	19.7231	20.3048	20.9608	20.4526	20.5896	19.5738	20.4138	16.5303
P62965	Crabp1	0.431209	0.87713	16.4919	15.7601	16.8203	16.3855	15.6632	16.114	15.839	16.1167	-0.116699	0.0855857	16.8631	16.0115	16.6744	16.5572	17.3837	16.2597	15.5244	17.4053
P62983	Rps27a	0.103529	0.599645	30.6353	30.6897	30.575	30.4456	30.5654	30.3049	30.4872	30.574	0.0518084	0.391973	30.6148	30.7663	30.5487	30.7431	30.6119	30.5916	30.6895	30.5727
P62984	Uba52	-0.0574937	0.0349937	17.9868	19.1859	19.9208	18.6926	19.8143	18.4082	18.2502	19.5433	-1.08052	0.380802	18.2822	21.1465	15.4129	19.6779	19.7822	19.2776	20.2171	19.5647
P62996	Tra2b	0.0539584	0.0718794	21.893	22.3193	22.0562	22.3486	22.2714	22.3944	22.3674	21.368	-0.187565	1.0419	21.8556	22.055	22.1129	21.7573	22.1972	22.0975	22.0319	22.2045
P63001	Rac1	0.0598526	0.202769	25.5282	25.4106	25.6553	25.2461	25.4166	25.4922	25.5169	25.1751	0.0793591	0.285059	25.3979	25.54	25.4958	25.4776	25.6814	25.2019	25.2371	25.4734
P63002-2	Tle5	0.324196	1.08195	23.0942	23.2634	23.7578	23.2754	22.8969	23.1035	22.9386	23.155	-0.70732	1.58463	23.1135	22.3795	22.3522	23.067	23.1708	23.7458	23.4435	23.3814
P63005-2	Pafah1b1	-0.25619	1.07537	23.1313	22.9586	23.3188	23.3402	23.4198	23.3051	23.3582	23.6905	0.0178986	0.0915796	23.3726	23.5745	23.3217	23.5331	23.4919	23.3752	23.3639	23.4992
P63017	Hspa8	0.0043788	0.0394196	30.7699	30.7216	30.8175	30.8042	30.8294	30.6982	30.8247	30.7433	0.0698781	0.788118	30.6974	30.692	30.7163	30.8739	30.6581	30.6826	30.6915	30.6679
P63024	Vamp3	-0.336914	1.19492	22.7956	23.1299	22.7338	22.706	23.3679	23.1661	22.8684	23.3105	0.0129924	0.0414801	23.0381	22.7659	22.6754	22.8802	22.9672	22.9486	22.6923	22.6996
P63028	Tpt1	-0.0317683	0.0682141	23.919	23.8779	23.6501	23.5171	23.6108	23.7331	24.1687	23.5784	0.279539	1.00495	23.9425	23.8278	24.0726	24.2722	23.8018	23.6804	24.0119	23.5028
P63030	Mpc1	-0.01472	0.00655692	17.8878	14.8573	17.9105	16.4654	16.5334	16.4872	17.3605	16.7987	1.84795	1.78417	17.6802	17.1785	17.0843	17.8374	14.4532	15.2022	15.7719	16.9613
P63037	Dnaja1	-0.0458932	0.0798317	23.9833	24.2098	23.425	24.0715	23.8246	23.9236	23.8186	24.3065	0.168064	0.623684	24.1792	24.0305	23.7775	24.0272	23.5565	23.9424	23.9921	23.8512
P63038	Hspd1	-0.0292201	0.0464389	27.3616	26.8047	26.834	26.9536	26.6113	26.8267	27.2879	27.3448	0.537246	1.52245	27.0377	27.0237	27.4195	27.2054	26.7798	26.5013	27.01	26.2462
P63046-2	Sult4a1	0.431114	1.36447	16.5939	17.1926	16.8344	16.5762	16.5286	16.1735	16.2636	16.5068	-0.0738809	0.0742137	16.4447	16.2627	16.1932	16.5401	16.496	17.3427	16.2249	15.6726
P63054	Pcp4	0.297255	0.870759	23.3945	23.0564	23.7092	23.5881	23.4171	23.0594	22.9757	23.107	-0.0507259	0.110275	23.2956	23.1854	23.2684	23.4845	23.0901	23.1888	23.3533	23.8045
P63073	Eif4e	-0.0401144	0.0850014	24.3293	23.7821	23.8513	23.5667	23.9775	23.7789	24.0461	23.8874	0.275209	1.40125	23.8159	23.8334	23.701	23.9556	23.7296	23.3104	23.6469	23.5182
P63085	Mapk1	-0.0349522	0.0377606	21.7415	21.2712	20.7912	20.5533	20.7898	20.8483	21.3202	21.5389	0.555547	1.49591	21.4341	20.8047	21.5749	21.2761	20.9408	20.6684	20.8219	20.4364
P63087-2	Ppp1cc	-0.0351248	0.0407406	22.6761	21.9755	21.82	21.4014	22.0423	22.0152	22.3162	21.6398	0.361113	1.57397	21.8926	21.9554	22.2616	22.3048	21.9011	21.6945	21.7825	21.5919
P63094-3	Gnas	-0.0790362	0.116763	20.3343	20.5299	19.966	20.6308	20.4636	19.9525	20.4075	20.9536	0.442513	0.844324	21.429	20.5601	20.654	20.5849	20.6772	19.9613	20.2626	20.557
P63101	Ywhaz	-0.207215	0.4582	27.7797	28.0853	28.434	28.534	28.3768	28.5187	28.1306	28.6358	-0.420365	2.03347	28.3563	27.9897	28.121	28.0886	28.4185	28.7585	28.4423	28.6176
P63154	Crnkl1	-0.594479	1.63062	20.9353	21.2187	20.6075	20.9507	21.4533	21.2029	21.4992	21.9346	-0.317345	0.806629	21.2523	21.5035	21.2425	21.2964	21.112	21.9028	21.8991	21.6502
P63158	Hmgb1	0.201322	0.510905	27.5651	26.8515	26.8421	27.0281	26.9552	26.9301	26.9099	26.6862	-0.321403	1.10124	26.5207	26.7508	26.6535	26.2573	26.5991	27.1286	26.8832	26.8571
P63239	Pcsk1	-0.148897	0.357838	22.0274	22.2037	21.9753	21.4764	22.167	21.8339	22.0377	22.2397	-0.395165	1.14938	21.937	21.9586	21.4041	22.0165	22.5539	22.1246	22.1288	22.0896
P63242	Eif5a	-0.0785437	0.138627	23.7807	24.1213	23.6767	24.0761	23.5814	23.8493	24.0875	24.4507	0.277573	0.775534	24.0966	24.2162	24.4435	24.3855	23.9108	23.8845	24.4724	23.7637
P63254	Crip1	0.101974	0.115991	23.6159	23.8549	24.1542	23.8529	24.5666	23.1228	23.5029	23.8776	0.344872	0.649472	23.9146	24.5363	23.6464	24.0125	23.477	23.3557	24.1349	23.7627
P63260	Actg1	0.0538845	0.112462	25.9388	25.3522	25.421	25.245	25.2818	25.5417	25.6285	25.2895	0.140982	0.428738	25.2767	25.1671	25.5339	25.4007	25.4983	24.945	25.3031	25.0681
P63268	Actg2	-0.261699	0.966122	32.9076	32.5515	32.4882	32.5782	33.0113	32.9147	33.0474	32.5989	0.129995	0.272124	32.5034	32.1024	32.9144	32.4941	32.6353	32.2325	32.169	32.4576
P63271	Supt4h1a	-0.0944252	0.0958631	20.3839	20.0168	19.784	19.0493	19.5395	20.0845	20.4538	19.5339	0.057241	0.254175	19.4893	19.6649	19.724	19.921	19.7129	19.626	19.618	19.6134
P63276	Rps17	0.134336	0.44595	25.9548	26.085	25.9485	25.8076	26.0982	25.6679	25.5606	25.932	0.0500412	0.0727918	25.9184	26.7015	25.6509	26.3125	25.897	26.0592	26.3272	26.0997
P63321	Rala	0.156477	0.912983	24.3254	24.014	24.0724	24.1117	23.9471	23.8355	24.028	24.0869	0.401187	2.14971	24.3813	24.6149	24.278	24.385	24.1985	24.0402	23.873	23.9428
P63323	Rps12	-0.0568695	0.093866	19.3093	19.1715	18.5836	18.471	18.7644	18.8816	19.0638	19.053	0.529869	1.67157	18.636	19.1838	18.9527	19.3783	18.5653	18.6395	18.3514	18.4752
P63325	Rps10	0.330442	1.15457	24.9393	24.892	24.8443	24.3693	24.6274	24.4285	24.3768	24.2904	0.350035	0.612503	24.8034	25.5897	24.34	24.7257	24.3889	24.475	24.7122	24.4825
P63328-2	Ppp3ca	-0.0942659	0.422501	23.8331	23.8324	23.9391	23.6124	23.7544	23.7993	23.9991	24.0413	-0.126087	0.534486	23.8371	23.6447	23.8803	24.1592	24.0604	23.9385	24.0246	24.0022
P67778	Phb1	-0.0707688	0.0835967	24.398	23.4531	23.3724	23.2109	23.3528	23.7161	24.0629	23.5855	0.31714	0.831835	23.1432	23.5013	23.7132	23.4542	23.5139	22.9844	23.2209	22.8242
P67871	Csnk2b	0.302083	0.408331	21.2546	20.7199	21.2452	21.2416	20.4315	21.605	20.9352	20.2813	-0.40148	1.07013	20.5339	20.8034	20.9006	20.8084	20.8498	21.4806	20.8594	21.4624
P67984	Rpl22	-0.156615	0.661828	28.0404	27.9788	28.0436	28.2384	28.0109	28.3424	28.1289	28.4454	-0.436873	1.17683	28.029	27.495	27.9301	27.5155	27.8175	28.4447	28.3307	28.1243
P68033	Actc1	-0.41082	1.45591	16.0364	15.7991	15.7477	15.558	16.2862	16.2729	16.3687	15.8567	0.0814073	0.112494	15.5162	15.1266	15.8704	15.1543	15.827	14.848	15.2451	15.422
P68037	Ube2l3	0.158167	0.519783	23.1165	23.073	23.3765	22.8128	23.0945	22.9084	23.016	22.7273	0.175033	0.220678	22.9331	24.1136	22.7039	23.2622	23.105	22.8819	23.2446	23.0814
P68040	Rack1	-0.26268	0.945083	23.353	23.8374	23.9003	23.7841	23.8339	24.0762	23.8978	24.1178	0.101459	0.240517	24.3688	24.0208	23.8468	23.9537	23.8039	24.2377	23.6693	24.0734
P68134	Acta1	-0.245458	2.34874	21.4873	21.3544	21.5392	21.5023	21.6124	21.7938	21.7437	21.7151	0.258344	0.54923	21.9107	21.1241	21.8262	21.6051	21.7363	21.2142	21.1699	21.3124
P68181-2	Prkacb	-0.416677	1.49227	23.0409	22.9416	23.2511	23.4001	23.5871	23.3668	23.4734	23.8731	0.321937	0.705872	23.7367	23.207	23.6642	23.614	23.7788	22.9252	23.1025	23.1277
P68254	Ywhaq	-0.52339	1.08398	25.7949	26.1403	26.4966	26.6932	26.8445	26.6726	26.4888	27.2128	-0.287538	0.785472	26.9265	26.1939	26.3727	26.5755	26.7089	27.0759	26.7102	26.7238
P68368	Tuba4a	-0.327658	0.848169	26.9107	27.0338	27.7009	27.3684	27.5086	27.5895	27.434	27.7924	-0.357351	1.36457	27.5588	27.2559	27.0462	27.5631	27.5436	27.8284	27.765	27.7164
P68372	Tubb4b	-0.19346	0.928785	29.5302	29.3368	29.5085	29.7703	29.9013	29.6595	29.6752	29.6836	-0.266832	1.24606	29.3821	29.1131	29.4752	29.6025	29.6281	29.7941	29.5879	29.6301
P68373	Tuba1c	-0.194339	0.634782	31.2015	31.1928	31.516	31.6981	31.5632	31.6839	31.3942	31.7445	-0.395071	1.25875	31.7013	31.0813	31.4237	31.5527	31.5681	32.0098	31.791	31.9704
P68404-2	Prkcb	0.56951	1.34219	20.7195	19.9258	20.1401	20.6398	20.1252	19.7629	19.5771	19.6819	0.109663	0.133556	20.6347	19.9431	20.804	20.1448	20.1669	20.0983	19.8734	20.9494
P68433	H3c1	-0.027945	0.0389405	31.1419	31.6822	31.737	31.2015	31.7644	31.1275	31.141	31.8415	0.303569	0.380633	31.8979	33.1658	31.6644	32.4808	31.7944	31.918	32.0556	32.2266
P68510	Ywhah	-0.266938	0.453015	26.4241	27.0588	27.2975	27.5346	27.3877	27.3951	27.0274	27.5724	-0.318234	1.00954	27.4334	26.8277	27.0262	27.1331	27.2541	27.7161	27.3998	27.3233
P69566	Ranbp9	0.199708	1.22953	21.4509	21.3296	21.243	21.3602	21.1455	20.9593	21.3231	21.157	-0.0461535	0.172709	21.4308	21.1603	21.1071	21.3112	21.1368	21.4466	21.2157	21.3949
P70121	Zhx1	-0.838136	0.444628	19.0455	15.699	19.3974	18.3123	18.8377	19.1554	18.6711	19.1426	-0.317015	1.05756	18.9088	18.6914	19.187	18.8433	19.5147	19.3027	19.0006	19.0806
P70122	Sbds	0.0318708	0.0849641	23.123	22.7695	22.7063	22.7171	22.8551	22.7632	23.0077	22.5625	0.227076	0.822909	22.6948	22.965	22.837	22.8059	22.9686	22.5311	22.4057	22.4891
P70124	Serpinb5	-1.23522	0.328015	20.0521	16.5151	19.5525	14.3466	20.0049	19.7656	19.3838	16.2529	0.508666	0.167286	16.4586	16.2895	13.6449	19.179	15.5146	16.3136	15.1735	16.5356
P70158	Smpdl3a	-0.668891	0.312794	18.7153	16.272	19.4937	20.3258	19.2925	19.8556	19.544	18.7903	0.113121	0.400597	19.9066	20.0445	19.8085	19.8127	20.0106	19.5243	19.6709	19.9141
P70168	Kpnb1	-0.0263658	0.0606889	27.1372	26.7715	26.7043	26.4613	26.7219	26.6759	26.9675	26.8145	0.45989	1.35833	26.6735	26.5819	27.1554	26.9914	26.6315	26.4622	26.4132	26.0558
P70170-2	Abcc9	0.551086	1.7043	20.0003	19.9218	19.9979	20.1871	19.1413	19.8347	19.2542	19.6726	-0.296577	0.762428	20.3222	19.8467	20.2097	20.375	20.4532	20.5442	20.1065	20.8361
P70172	Slc10a2	0.17571	0.148086	20.1983	20.0184	20.7675	20.9966	19.4244	20.5223	20.0607	21.2706	-0.165597	0.316216	20.5536	20.7726	20.3884	20.4263	21.2795	20.5167	20.3429	20.6641
P70175	Dlg3	0.0212779	0.0244094	19.2455	19.1118	19.6393	18.4856	19.4658	18.7861	18.8064	19.3389	-0.364196	0.574291	18.467	18.7718	19.3797	18.5337	19.5116	19.1029	18.5711	19.4234
P70195	Psmb7	0.513076	1.14497	18.2494	18.2841	17.792	18.031	17.3749	17.1463	17.6886	18.0946	-0.156755	0.170296	17.8506	17.8064	16.6561	17.782	17.3605	17.9618	18.1107	17.2892
P70196	Traf6	0.422884	0.679504	16.7742	17.5715	17.3076	17.4171	16.3727	17.356	17.1714	16.4788	0.489257	0.377601	16.7787	17.4921	16.6988	17.6011	16.8223	17.164	17.4622	15.1652
P70207	Plxna2	-0.354108	0.646266	16.6747	15.9465	16.1157	15.9511	16.0018	16.9475	16.4976	16.6576	0.239888	0.489374	17.187	16.4936	16.7994	16.3592	16.4481	16.8301	16.354	16.2473
P70218	Map4k1	-0.049032	0.0224496	14.8008	17.2758	16.678	16.6882	15.2477	16.6705	16.04	17.6807	0.104471	0.0990015	17.3239	17.1703	16.6329	16.7618	16.2431	16.2888	17.5786	17.3605
P70227	Itpr3	0.0742884	0.378133	23.2186	23.2542	23.1888	23.0595	23.2915	23.1584	22.9667	23.0074	0.00997543	0.0177789	23.0927	23.6303	23.1031	23.0955	23.5395	23.1878	23.2736	22.8806
P70232	Chl1	0.149315	0.447667	21.8431	21.9674	22.1026	22.3219	21.799	21.7727	21.8316	22.2344	0.00538397	0.0125422	22.5181	21.8675	22.2779	22.2311	22.343	22.0858	22.1928	22.2515
P70232-2	Chl1	0.040797	0.0217835	17.0298	14.6964	16.5462	15.804	15.5829	15.1826	16.1944	16.9533	0.643597	0.54838	17.4851	15.4252	17.0462	16.2482	16.3723	15.0934	16.3624	15.8023
P70245	Ebp	-0.1703	0.632529	21.2474	20.9316	20.8137	21.13	21.0554	21.3979	21.0683	21.2823	0.0116682	0.0411148	21.2996	21.3113	21.0832	21.1302	21.116	21.4237	21.0646	21.1734
P70248	Myo1f	-0.0701985	0.131084	20.4167	20.5546	20.1184	20.6096	20.4568	20.9361	20.474	20.1131	-0.155521	0.26549	21.3056	20.9085	21.1878	21.0944	21.0762	21.4996	20.7599	21.7825
P70257-1	Nfix	-1.05689	0.345476	20.99	15.3819	20.617	20.0605	20.0329	20.3617	20.2996	20.5829	1.3533	0.645977	20.5203	20.5337	20.9764	20.4039	19.8657	20.1947	16.3094	20.6513
P70265	Pfkfb2	-0.151518	0.454771	20.2274	20.0553	20.6163	20.089	20.5427	20.4781	20.1896	20.3836	0.148224	0.131458	20.3571	19.9443	19.7401	20.4966	20.1102	20.3944	18.8643	20.5762
P70268-2	Pkn1	-0.0351348	0.105621	22.6731	22.432	22.4244	22.1685	22.6002	22.3827	22.5404	22.3153	0.0667577	0.363277	22.3013	22.5719	22.4233	22.6257	22.4407	22.3498	22.3797	22.4849
P70271	Pdlim4	0.495629	1.17262	22.647	22.1335	22.6484	23.2037	22.053	22.2411	22.1972	22.159	0.0926399	0.182118	22.3332	21.9867	22.4252	22.2751	22.0897	21.9094	21.976	22.6745
P70277	St6galnac2	-0.381789	1.5668	18.6456	18.9238	18.9156	18.5657	19.1708	19.0151	18.9928	19.399	0.311697	0.872469	19.1231	19.0711	19.2157	19.2373	18.8967	18.9223	19.2128	18.3687
P70279	Surf6	-0.00714016	0.0121597	19.4278	20.2284	19.7937	19.7648	19.7506	19.7558	19.6102	20.1267	-0.302456	1.40307	19.7622	19.9682	19.6807	19.4811	19.8802	20.1393	20.001	20.0816
P70288	Hdac2	0.0503564	0.0953791	22.1049	21.9694	22.2808	22.7297	22.4027	22.1542	22.3551	21.9715	0.0357208	0.180049	22.2255	22.0692	22.3726	22.1332	22.0771	22.2154	22.2495	22.1157
P70290	Mpp1	-0.0485463	0.0746732	21.3064	20.9513	21.1767	21.7247	21.2697	20.9765	21.3211	21.7859	-0.0574503	0.111014	21.6479	21.6544	21.8927	21.2536	21.3531	21.9147	21.5215	21.8891
P70295	Aup1	0.383278	1.15914	22.1859	22.1066	22.0345	21.7785	21.3329	22.0333	21.6938	21.5124	0.385275	1.22619	22.0972	21.8509	22.3837	21.7041	21.4639	21.7782	21.7135	21.5391
P70296	Pebp1	0.14655	0.264088	24.9012	24.1059	24.5428	24.1808	24.0913	24.426	24.5997	24.0275	0.280923	0.914469	24.0022	24.1578	23.9296	24.3572	24.0934	23.7491	23.9552	23.5254
P70297	Stam	0.116351	0.199919	17.6552	17.8809	17.5396	17.5615	17.0957	17.2631	17.8078	18.0051	0.173718	0.33148	17.3044	17.859	17.894	18.2537	17.4657	17.5378	17.9519	17.6607
P70302	Stim1	-0.0715351	0.170755	23.2736	23.5841	23.3332	23.2892	23.7294	23.1275	23.2657	23.6436	-0.182663	0.876745	23.325	23.5144	23.1352	23.3649	23.619	23.3655	23.654	23.4318
P70303	Ctps2	-0.328597	0.885125	21.4696	21.6442	21.6367	22.2278	21.8785	22.1993	21.9751	22.2398	-0.0894237	0.353213	22.1092	21.6201	21.9407	21.931	21.8829	22.066	21.9946	22.0152
P70315	Was	-0.286136	0.564768	17.8434	18.1448	18.4122	18.7021	18.2696	18.9615	18.6019	18.414	-1.71355	3.13089	17.6945	17.9535	18.1419	18.2583	19.2651	20.1171	19.3504	20.1698
P70318	Tial1	-0.0590806	0.146429	22.7984	23.1801	22.9786	22.8909	22.8535	22.8416	22.9908	23.3983	-0.0305085	0.10883	23.2267	23.2124	23.1019	23.1797	22.9904	23.2357	23.4684	23.1481
P70324-2	Tbx3	-0.191865	0.509985	18.4627	18.7906	18.7753	18.7197	18.4242	18.9993	18.9729	19.1193	0.157534	0.443937	18.4192	18.7675	18.7245	19.0709	18.6564	18.3382	18.6232	18.7342
P70333	Hnrnph2	-0.00886154	0.0195988	21.8615	22.3488	22.1641	21.7765	21.9391	21.9733	21.9993	22.2747	-0.208259	0.81017	21.6338	22.1755	21.9821	22.1002	22.1466	22.1336	22.129	22.3155
P70335-2	Rock1	0.0106959	0.0800107	22.2259	22.3214	22.3763	22.2893	22.3955	22.2926	22.2482	22.2338	-0.0010376	0.00428111	22.3171	22.6109	22.3086	22.3713	22.4883	22.3571	22.4465	22.3201
P70336	Rock2	0.14604	0.672424	22.3635	22.4203	22.6953	22.531	22.534	22.1671	22.3689	22.356	0.0296364	0.156719	22.8058	22.7475	22.4949	22.6629	22.6974	22.5749	22.6691	22.6513
P70340	Smad1	-0.37828	1.12526	18.8746	18.146	18.6306	18.5909	19.0583	18.8225	19.1199	18.7544	-0.356529	0.713389	18.4564	18.4212	18.9229	18.6506	18.4242	18.8288	19.3315	19.2928
P70349	Hint1	-0.124479	0.168194	26.317	25.5215	25.6098	25.3373	25.5307	25.9037	26.3238	25.5255	0.368046	0.943496	25.134	25.6638	25.7049	25.7755	25.4102	25.2229	25.3563	24.8167
P70353	Nfyc	-0.330541	1.17425	19.9665	20.0873	19.8487	19.591	20.4497	20.2582	20.153	19.9547	0.0513506	0.0963738	20.2304	20.0632	19.6176	19.9162	19.6728	20.2134	19.643	20.0928
P70362	Ufd1	0.11172	0.992658	22.431	22.3771	22.3215	22.462	22.1857	22.3048	22.4134	22.2407	0.0962706	0.329257	22.5282	22.2993	22.2241	22.2772	22.355	22.0408	22.4695	22.0784
P70372	Elavl1	-0.00214863	0.00651265	24.4219	24.4857	24.1707	24.1516	24.1033	24.4061	24.3837	24.3454	0.259639	1.19586	24.3329	24.3457	24.4181	24.3652	24.2818	24.169	24.1975	23.775
P70380	Il18	-0.19379	0.32122	20.2731	19.9537	20.3052	20.9363	20.8898	20.6422	20.5537	20.1578	0.108671	0.139495	20.9123	21.0873	21.3117	21.0959	21.5349	20.9759	21.2471	20.2146
P70387	Hfe	-0.234266	0.96153	19.6253	19.3317	19.642	19.2326	19.7375	19.5184	19.6631	19.8496	-0.142271	0.385115	20.1465	19.8481	19.824	19.713	19.8918	20.4068	19.9884	19.8136
P70388	Rad50	-0.129877	0.686813	22.3978	22.6438	22.5386	22.7005	22.7902	22.5475	22.6475	22.8151	0.0510087	0.226494	22.5967	22.8143	22.5791	22.56	22.492	22.7538	22.6409	22.4594
P70389	Igfals	0.386022	0.594251	18.3148	18.5884	19.3477	18.9931	18.1709	17.9845	18.7014	18.8431	0.106286	0.0988152	20.0453	18.6323	19.5915	19.2257	18.9634	19.6885	18.6998	19.718
P70398	Usp9x	-0.183231	0.773346	23.3865	23.4556	23.777	23.7491	23.8599	23.8288	23.5942	23.8182	-0.0710688	0.345098	23.7264	23.5776	23.6481	23.8721	23.7118	23.8692	23.6359	23.8916
P70399-5	Tp53bp1	0.14913	0.65693	22.6776	22.9757	22.7378	22.6679	22.8394	22.6347	22.4791	22.5092	-0.332044	2.52802	22.5155	22.4642	22.2907	22.33	22.6108	22.8181	22.7565	22.7432
P70404	Idh3g	0.0282121	0.0519533	25.219	25.0604	24.7235	24.6403	24.5091	24.958	25.1347	24.9285	0.569125	1.46323	24.8614	24.9506	24.9397	24.9749	24.8426	24.3368	24.4369	23.8338
P70407	Cdh9	-0.0902357	0.186987	19.5265	19.5953	18.9209	19.3717	19.7014	19.2702	19.2386	19.5652	0.355614	1.08473	20.0022	19.7731	20.0069	19.9305	19.8442	19.6189	19.1076	19.7195
P70414	Slc8a1	0.171772	0.783108	23.9734	23.9335	23.9964	24.3777	23.8045	23.9433	23.8967	23.9494	-0.0480919	0.12881	23.6694	23.9368	24.0637	24.0043	24.0011	23.845	23.7599	24.2606
P70419	Galnt3	-0.459227	0.938979	23.2947	23.7368	23.2615	22.6075	23.4727	23.6563	23.6989	23.9097	-0.153666	0.290959	23.367	23.7611	22.9851	23.892	23.8842	23.5795	23.6417	23.5145
P70424	Erbb2	0.227516	1.06803	22.0157	22.2293	22.4146	22.4623	22.1498	22.1009	22.0028	21.9583	-0.00625944	0.0136306	22.1378	22.2649	22.5532	21.966	22.3793	22.4082	22.0278	22.1316
P70428	Ext2	0.216053	0.190738	16.3608	17.0365	15.1567	16.7376	16.3481	15.9265	16.4238	15.7292	0.274465	0.313522	16.9007	16.9988	16.0055	17.2658	16.1001	16.8744	16.081	17.0175
P70429-2	Evl	-0.455564	1.36659	17.5952	17.3455	17.5264	17.9	18.0203	17.7785	17.9676	18.423	0.377237	0.984212	18.1909	18.0693	17.8772	18.5113	18.2106	17.5735	17.7182	17.6372
P70441	Nherf1	0.327271	0.742391	26.1765	25.5372	26.1475	26.5123	25.6159	25.7304	25.7461	25.9719	0.186813	0.557185	25.581	25.9396	25.975	25.4903	25.7737	25.404	25.6701	25.3909
P70445	Eif4ebp2	-0.138574	0.079041	17.7345	16.4371	18.1457	18.2647	18.9279	16.6514	17.5623	17.9948	1.22163	0.526729	16.6501	18.6434	15.6524	18.3304	18.2114	15.7723	16.0917	14.3144
P70451-2	Fer	0.360672	0.905448	20.4843	20.2121	20.4857	19.6563	19.93	19.8444	19.7059	19.9153	0.30364	0.809621	20.5495	19.9752	20.4528	20.3535	20.402	19.9873	19.7351	19.992
P70452	Stx4	-0.0571699	0.144246	22.2783	22.4155	22.7303	22.155	22.4797	22.5441	22.2025	22.5814	-0.00316668	0.00913126	22.358	22.4561	22.4805	22.1277	22.5909	22.2093	22.2646	22.3701
P70460	Vasp	0.120795	0.21601	23.1816	22.7298	23.0558	22.6164	22.9662	22.8952	22.998	22.2411	0.0374045	0.162317	22.5894	22.717	22.8378	22.5122	22.5952	22.4966	22.7387	22.6762
P70663	Sparcl1	0.108465	0.652381	22.0952	22.0391	22.2932	22.3474	22.0163	22.1231	22.1363	22.0653	0.0394163	0.0597205	21.6496	21.33	22.3795	21.6624	21.7987	21.5003	21.7511	21.8138
P70670	Naca	0.172225	0.351147	24.4651	24.5395	24.8523	24.9592	24.3136	25.0465	24.4404	24.3267	-0.502739	1.306	24.4524	24.0703	24.1034	24.231	24.3002	25.1984	24.7371	24.6324
P70677	Casp3	0.297227	1.36735	24.261	23.9853	24.313	24.4378	23.8523	24.0846	24.0459	23.8253	0.107566	0.576389	23.9284	23.9028	24.1152	24.0887	23.9756	23.9977	23.9322	23.6993
P70695	Fbp2	-0.0069828	0.0126554	22.18	22.068	22.0665	22.319	21.8308	21.9334	22.2962	22.6009	0.217127	0.956549	22.3815	22.179	22.2733	22.008	22.1787	22.0036	22.0237	21.7674
P70696	H2bc1	-0.395945	0.327655	25.7392	27.5877	27.0944	27.2351	27.5025	26.7855	26.8311	28.1212	0.0739455	0.14908	27.9257	27.7441	27.3642	27.5311	27.4417	27.6294	27.9364	27.2617
P70697	Urod	0.365116	0.931091	19.0512	18.7981	18.5519	18.387	18.1294	18.6452	18.4768	18.0764	0.287739	0.728405	18.2394	18.7262	18.182	18.4143	18.4533	17.9314	18.2365	17.7897
P70698	Ctps1	-0.0260921	0.0659305	23.3304	23.189	23.6005	23.7431	23.5274	23.6517	23.4273	23.361	-0.346789	0.70538	23.8362	23.3341	23.9006	23.6207	23.5198	24.2393	23.8838	24.4359
P70699	Gaa	-0.638288	2.90691	19.1788	18.8266	18.7994	18.9872	19.597	19.5359	19.7711	19.4411	0.43694	0.634067	19.4007	19.5342	19.2962	19.864	19.6253	19.5411	18.3397	18.8412
P70704-2	Atp8a1	0.230398	0.584168	22.3012	22.1874	22.6617	22.9622	22.2706	22.4138	22.1513	22.3553	-0.0732903	0.168033	22.478	22.1816	22.5435	22.3054	22.6029	22.3788	22.0719	22.7481
P80313	Cct7	-0.01191	0.0358921	23.3246	23.2585	22.9819	23.0338	23.0207	23.0615	23.3684	23.1959	0.160342	0.74849	22.9324	23.0734	23.247	23.0784	23.1076	22.8143	23.0148	22.7531
P80314	Cct2	0.0837164	0.159508	24.9047	24.2871	24.2118	24.1706	24.1389	24.1947	24.6105	24.2953	0.60045	2.31779	24.4091	24.4749	24.6401	24.5633	24.0915	23.6542	24.1853	23.7547
P80315	Cct4	0.0602636	0.312205	25.0378	25.1008	24.9453	24.8469	24.8235	24.8197	25.0559	24.9906	0.242414	1.51515	24.9058	24.8268	25.0972	24.936	24.8007	24.7144	24.7687	24.5124
P80316	Cct5	-0.0580707	0.288017	21.3524	21.4765	21.2633	21.1768	21.4709	21.3049	21.4653	21.2602	0.292612	0.957665	21.1384	21.463	21.2304	21.4161	21.2489	20.8865	21.2426	20.6996
P80317	Cct6a	-0.168402	0.444291	25.7663	26.2853	25.8424	26.3154	26.0285	26.264	26.1427	26.4478	0.179356	0.728541	26.045	26.3604	26.3197	26.203	26.2199	25.8702	26.2224	25.8981
P80318	Cct3	-0.00754595	0.0249795	24.7918	24.8688	24.4716	24.6025	24.5578	24.6963	24.8016	24.7092	0.165424	1.19417	24.5229	24.6897	24.6796	24.6446	24.5877	24.4863	24.5066	24.2945
P80560	Ptprn2	-0.095674	0.250427	20.8993	21.2818	21.4929	21.2786	21.473	21.4988	21.269	21.0944	-0.451942	1.01608	21.0231	21.7954	20.9525	21.5646	21.7703	21.7627	22.0521	21.5584
P81117	Nucb2	-0.180298	0.205269	22.9449	23.9403	24.0318	23.1757	24.3556	23.4489	23.5115	23.4979	-0.255463	0.428462	23.835	24.4237	23.2177	23.9533	24.3469	23.9974	23.9309	24.1763
P81269	Atf1	0.125016	0.353469	20.1971	20.564	20.3886	20.6732	20.3958	20.4214	20.5012	20.0045	-0.682119	1.24943	19.2061	20.4067	19.7862	19.8607	20.1347	20.8768	20.5286	20.4481
P82198	Tgfbi	-0.389518	1.41741	21.7468	22.2812	21.6818	21.715	22.1689	22.3439	22.2617	22.2082	-0.0677137	0.304184	21.9333	21.9084	21.9319	21.771	22.0677	21.9771	21.7064	22.0643
P82343-2	Renbp	0.0581737	0.21396	19.4903	19.6019	19.145	19.5141	19.3391	19.2864	19.4291	19.464	0.0762706	0.192987	19.8358	19.3305	19.636	19.6975	19.4569	19.2973	19.6127	19.8279
P82347	Sgcd	0.175338	1.08678	25.1013	25.0263	25.1461	25.318	24.8137	25.0801	25.0163	24.9804	-0.151924	0.275766	25.0272	24.6491	25.3821	25.142	25.36	25.0506	24.8141	25.5833
P82349	Sgcb	-0.0318098	0.0726294	22.1811	21.6082	22.2432	22.2291	22.0125	22.1254	22.0759	22.175	-0.140664	0.257557	22.1334	21.7431	22.569	21.9796	22.474	22.0374	21.9716	22.5047
P83093	Stim2	-0.34241	1.03022	20.5998	20.6257	20.6593	20.0897	21.1111	20.691	20.8927	20.6494	-0.146052	0.179843	21.0185	21.0379	19.8423	20.9882	21.0158	20.6452	21.1252	20.6848
P83510	Tnik	0.288642	0.914365	21.3759	21.1792	21.8221	21.7606	21.2251	21.3654	21.2377	21.155	-0.0982685	0.511869	21.233	21.2463	21.5103	21.2937	21.5371	21.5049	21.2913	21.3432
P83741-2	Wnk1	0.191867	1.0722	21.9698	21.8617	21.9873	22.1915	21.832	21.9729	21.7599	21.6781	-0.0786448	0.249567	22.0059	21.879	22.0292	21.9408	21.7835	22.1606	21.8965	22.3288
P83870	Phf5a	-0.0214701	0.0676909	24.717	24.8327	24.4432	24.5216	24.815	24.4999	24.7071	24.5784	0.00577879	0.0132664	24.72	24.9164	24.4411	24.534	24.599	24.641	24.9217	24.4267
P83882	Rpl36a	0.163031	0.290599	26.8096	27.7225	27.4406	27.4925	27.5594	27.2175	27.0605	26.9758	-0.569677	1.64863	26.9133	27.2582	26.7662	26.4624	27.2889	27.6634	27.3026	27.424
P83887	Tubg1	0.178678	0.724713	22.0062	21.9499	21.5859	21.6652	21.7598	21.5926	21.6698	21.4703	0.253422	1.62627	21.6275	21.6525	21.8646	21.5565	21.5729	21.3516	21.4057	21.3573
P83917	Cbx1	0.0393639	0.0543812	21.2107	22.0264	21.9007	21.6019	22.0542	21.6951	21.651	21.182	-0.297733	0.810149	21.3286	21.7303	20.9413	21.6584	21.6479	21.7944	21.6929	21.7144
P83940	Eloc	-0.246228	0.273846	19.3555	19.563	18.8632	19.6145	19.2804	18.9148	19.7407	20.4452	0.472607	0.898865	20.4025	19.4899	20.2697	19.5066	19.2253	19.4983	19.7209	19.3337
P84075	Hpca	-1.70876	0.481627	21.5467	16.55	20.5354	14.9194	19.7152	20.7086	20.5439	19.4188	0.341382	0.71981	20.1556	20.281	19.8154	20.8164	19.8889	20.0178	20.1356	19.6605
P84084	Arf5	-0.211375	0.594123	23.081	23.4137	22.9165	22.9916	23.1499	23.5764	23.4759	23.0461	0.054317	0.0767987	22.9591	23.1853	22.6782	23.0706	23.5852	22.82	22.7343	22.5364
P84089	Erh	0.125332	0.130134	23.1099	22.9799	22.0617	22.0602	22.0081	22.7957	22.8302	22.0763	0.2342	0.492312	22.2019	22.5066	21.9467	22.377	21.5117	22.3504	22.1536	22.0797
P84091	Ap2m1	-0.162705	1.10712	23.2432	23.1471	23.1676	23.3147	23.2714	23.3135	23.3671	23.5715	0.16872	0.763884	23.8482	23.4004	23.5865	23.5339	23.4947	23.2914	23.376	23.5319
P84096	Rhog	0.0948973	0.257161	24.5269	23.996	24.3703	24.0116	24.1721	24.114	24.295	23.9441	-0.176407	0.839023	24.2221	24.3685	24.2636	24.5591	24.5305	24.3915	24.4631	24.7338
P84099	Rpl19	0.051178	0.0958939	26.6542	27.5003	27.3922	27.3553	27.2494	27.1841	27.1097	27.1541	-0.367483	1.47	27.115	27.3754	27.0708	27.004	27.1983	27.6615	27.6372	27.5382
P84104-2	Srsf3	0.0225024	0.116548	23.9096	24.0821	23.8346	23.8773	23.9877	23.9603	23.8884	23.7771	-0.288316	1.37269	23.4926	23.8465	23.5987	23.589	23.7048	23.8987	24.1015	23.975
P84309-2	Adcy5	-0.0276642	0.0746682	21.9624	22.1099	22.1427	22.3645	22.3201	22.0315	22.3786	21.9599	-0.215456	0.53668	21.9266	21.5735	22.2925	21.9532	22.3016	21.8771	22.0559	22.3731
P97287-2	Mcl1	0.227693	0.29923	19.7074	19.5361	19.2599	18.6719	18.7713	19.4685	19.4297	18.595	0.74028	0.450228	19.5181	18.8929	19.806	19.2671	18.8791	16.5669	19.2944	19.7825
P97298	Serpinf1	0.0905643	0.194662	21.5187	20.9526	21.7054	21.5488	21.1875	21.2169	21.4844	21.4744	-0.26622	0.504759	21.9883	21.0356	21.7922	21.4391	21.6432	21.9133	21.6303	22.1333
P97300-1	Nptn	0.111218	0.365776	20.7612	20.5192	21.129	20.8411	20.7548	20.7468	20.5862	20.7178	-0.263677	0.713824	20.6352	20.6379	20.5283	20.807	20.9827	20.8406	20.5083	21.3315
P97310	Mcm2	0.119915	0.452544	23.185	23.263	23.0356	23.2009	23.2302	22.7806	22.9691	23.225	0.16613	0.347932	22.7959	23.2151	23.0599	22.81	22.678	23.0335	23.144	22.3607
P97311	Mcm6	0.184774	0.953763	22.2845	22.5495	22.1303	22.3085	22.1374	22.1702	22.2258	22.0004	0.236218	0.678347	21.8822	22.184	22.0559	21.8492	21.7925	21.8664	22.0316	21.3359
P97313	Prkdc	0.187553	0.498352	18.2485	18.5244	18.58	18.7353	18.6148	18.015	18.5123	18.1959	-0.0125027	0.0219666	18.5152	18.4405	18.0802	18.3697	18.0827	18.6175	18.6928	18.0625
P97314	Csrp2	0.184629	0.0865723	15.6067	18.7574	18.7782	18.0946	17.2043	17.5755	17.6158	18.1029	-1.01092	0.614801	17.0717	17.9463	18.5284	15.652	17.8646	17.2156	19.1996	18.9623
P97315	Csrp1	-0.418765	2.07406	23.8813	24.1016	23.8893	24.1893	24.6498	24.2971	24.4248	24.3648	0.277607	0.865213	24.3859	23.8371	24.3356	24.1121	23.9586	23.736	23.7176	24.1481
P97325	St3gal3	-0.487114	0.770792	15.9481	16.3398	15.675	15.8253	16.7738	16.9902	16.2098	15.763	-0.0798922	0.10599	15.706	16.0083	15.5303	16.2935	15.696	15.8127	16.6238	15.7252
P97328	Khk	0.292381	0.694323	18.7529	18.5614	18.8791	19.2461	18.4602	18.9874	18.4934	18.3289	-0.445508	0.922576	18.3526	18.3048	18.8249	17.8207	18.6704	18.7579	18.5112	19.1455
P97333	Nrp1	0.0090909	0.0163707	18.4287	19.034	18.8234	19.1665	18.5835	18.8514	18.9579	19.0235	-0.236028	0.971205	19.0989	18.9773	19.3233	18.8394	19.2324	19.2553	19.5037	19.1915
P97346	Nxn	-0.896818	0.318072	20.6411	16.2374	21.0067	21.1126	20.0445	20.9862	20.8389	20.7155	-0.122888	0.20315	21.142	20.3233	21.3383	20.92	21.1867	20.9288	21.2446	20.855
P97350	Pkp1	0.625509	1.47202	16.8276	17.5189	17.381	17.5736	16.7344	17.0823	16.634	16.3483	-0.259275	0.292178	17.443	16.9248	17.5958	17.0321	17.1662	17.1337	18.5082	17.2248
P97351	Rps3a	-0.115949	0.271489	24.8507	25.0803	24.856	24.6799	25.2603	24.6342	24.8047	25.2316	0.427601	1.48783	25.3568	25.7939	25.211	25.4872	24.7987	25.0918	25.2395	25.0085
P97352	S100a13	0.264856	0.205272	19.82	19.6084	18.8508	17.7997	19.0137	18.8375	19.0878	18.0803	0.589996	1.93971	18.9001	18.947	19.2084	19.1105	18.4841	18.0237	18.639	18.6593
P97360	Etv6	0.227961	0.414229	17.2689	17.9935	17.5264	17.7812	17.8962	17.406	17.3674	16.9885	-0.161155	0.504295	17.717	17.937	17.9662	17.6209	18.2133	18.1414	17.7678	17.7632
P97363	Sptlc2	-0.0774541	0.160369	22.0443	22.1362	21.447	22.1727	21.9811	22.0432	21.8624	22.2233	0.00358105	0.0240027	21.9172	21.9815	22.1252	22.026	22.0276	21.9875	22.0712	21.9494
P97364	Sephs2	0.149227	0.136763	17.3694	17.7163	16.2756	17.7029	16.5037	17.4375	17.0044	17.5218	-0.408998	0.474093	17.3941	18.3243	16.7588	17.4818	17.7012	18.1135	18.3941	17.3863
P97366	Evi5	-0.120712	0.461831	20.966	20.925	21.2636	21.2315	21.2676	21.3911	21.0152	21.1949	-0.482175	1.88523	20.5906	20.9176	20.8422	20.8113	21.2227	21.1013	21.1446	21.6218
P97369	Ncf4	0.284572	0.416778	17.9516	18.2845	17.6447	17.966	17.5807	18.1877	17.9882	16.952	0.0805025	0.10945	18.6732	18.4972	18.8501	18.3703	18.3848	18.1214	18.3107	19.2519
P97370	Atp1b3	-0.245162	1.13617	19.5745	19.8577	19.8705	19.9917	20.1943	20.0299	19.8866	20.1641	0.16742	0.363305	20.3394	20.2157	20.1565	20.2766	20.4026	19.5603	19.9974	20.3582
P97371	Psme1	-0.382229	1.23477	20.9562	21.1936	20.851	21.4293	21.4722	21.229	21.7152	21.5426	0.552145	1.26677	21.75	22.2659	21.6114	21.8579	21.4396	21.2312	21.7388	20.867
P97372	Psme2	-0.0592914	0.0851325	21.9054	21.9888	21.2159	21.4221	21.3277	21.9132	22.0401	21.4884	0.323955	0.817007	21.3169	21.9465	21.7864	21.7361	21.2399	21.4897	21.7129	21.0476
P97376	Frg1	-0.455309	0.836393	22.6472	23.6123	23.1056	23.682	23.8335	24.0158	23.5205	23.4984	-0.0999904	0.256467	23.5474	23.8669	23.378	23.2014	23.4109	23.7375	23.6898	23.5554
P97379-2	G3bp2	0.248145	1.08973	24.5835	24.5746	24.9219	24.8476	24.5703	24.5436	24.2512	24.5699	-0.0977511	0.590893	24.535	24.5078	24.3388	24.6881	24.5373	24.6776	24.5963	24.6493
P97384	Anxa11	-0.180281	0.379714	24.1767	23.8669	23.519	23.2682	23.9299	23.9368	23.9681	23.7171	0.386377	1.34814	23.8366	24.2258	23.7473	23.8198	23.5162	23.4156	23.3274	23.8247
P97386-2	Lig3	2.45001	1.72638	17.3182	16.8764	14.0926	15.2461	12.9665	13.3172	13.7892	13.6602	0.34948	0.134909	16.4064	16.0337	15.4888	13.8243	13.1706	16.9131	15.664	14.6076
P97390	Vps45	0.0678539	0.274559	20.9288	20.7782	20.7214	20.8803	20.9156	20.712	20.8865	20.5232	0.357518	1.42216	21.0558	20.9015	20.9374	20.7652	20.8357	20.2498	20.538	20.6062
P97393	Arhgap5	-0.0134816	0.0274744	21.5409	21.5214	21.9663	22.0355	21.9908	21.5331	21.8676	21.7264	-0.0341668	0.419385	21.8682	21.9281	21.972	21.8642	21.9734	21.9965	21.8919	21.9074
P97414-2	Kcnq1	-0.0132408	0.0103831	18.5373	18.7276	19.0361	17.1064	18.3413	18.3228	18.333	18.4632	0.350003	0.586793	18.4129	18.5183	18.9775	18.9017	18.0174	17.8529	18.8022	18.7379
P97427	Crmp1	0.0211577	0.083626	21.4678	21.6882	21.6662	21.6119	21.4294	21.5086	21.6288	21.7827	-0.144718	0.5361	21.6691	21.5055	21.6713	21.6532	22.0478	21.483	21.7072	21.8398
P97429	Anxa4	-0.106717	0.269835	26.3408	26.1705	26.0201	25.7009	26.0211	26.0427	26.4136	26.1818	0.407766	1.35259	26.1563	26.2719	26.1252	26.1883	25.9926	25.7172	26.0445	25.3563
P97433	Arhgef28	0.10128	0.157638	18.7451	19.5922	18.7723	19.2758	19.3709	18.9894	18.8933	18.7268	0.149796	0.371719	18.8778	18.8815	18.3687	19.0281	18.7927	18.5024	18.8244	18.4374
P97433-2	Arhgef28	-0.239461	0.532891	18.4647	18.2421	18.0109	18.8496	18.7451	18.4867	18.421	18.8723	0.663112	1.22717	18.6928	19.6908	18.7536	18.682	17.8632	18.3601	18.4767	18.4669
P97434-5	Mprip	0.0914721	0.242666	21.1592	21.1486	21.1718	21.0811	20.9872	20.8238	20.8912	21.4926	0.273121	0.984138	21.8527	21.3758	21.3052	21.3471	21.13	21.3798	21.112	21.1667
P97440	Slbp	0.250742	0.462691	19.5958	20.4684	19.436	19.801	19.7675	19.3867	19.6864	19.4576	-0.0270848	0.0645548	19.3473	19.4677	19.5372	19.0525	19.2938	19.6796	19.3334	19.2064
P97447	Fhl1	-0.630575	1.71064	26.3559	26.481	26.5233	26.5699	27.5965	27.1	27.1093	26.6467	-0.26688	0.534102	26.3163	26.2675	26.4454	26.2029	26.5458	26.8987	25.9475	26.9076
P97449	Anpep	-0.0236254	0.0692736	25.5685	25.8411	25.8571	26.0097	25.8261	25.7277	25.7431	26.0739	-0.119665	0.450177	26.2027	25.8771	26.2639	25.9678	26.3286	26.0868	26.0484	26.3263
P97450	Atp5pf	-0.122098	0.139067	23.7765	24.013	22.6865	23.0773	23.1515	23.5581	23.756	23.5761	0.424132	0.606406	23.1355	23.4925	24.1624	23.2234	22.8602	23.1754	23.6899	22.592
P97452	Bop1	-0.0101848	0.0196338	22.1296	21.9169	22.0182	22.3293	22.1938	22.4017	22.159	21.6803	-0.5639	1.23837	22.0203	21.986	21.6568	21.9418	21.7873	22.6984	22.6672	22.7075
P97461	Rps5	0.0633888	0.123295	20.5363	20.3215	20.2733	19.8381	20.263	20.2407	20.3931	19.8187	0.471954	1.76041	20.3071	20.3488	20.3872	20.5222	20.2417	19.9297	19.936	19.5701
P97464	Ext1	0.309852	0.231025	16.0197	15.9386	15.082	16.5857	15.7018	14.3326	15.9844	16.3678	-0.630877	0.459409	14.2093	16.0839	16.8728	16.763	16.583	16.4709	16.7188	16.6797
P97465	Dok1	-0.168996	0.508874	20.9049	20.6821	21.0259	20.5785	20.7673	20.8709	20.9401	21.2891	0.257739	0.629911	20.9742	21.2114	20.9711	20.9306	20.4795	20.4678	21.2414	20.8676
P97467	Pam	-0.527645	2.60864	22.716	22.8973	22.7123	22.5702	23.4225	23.2312	23.316	23.0367	-0.299122	1.15816	22.869	23.0737	22.7359	23.0988	23.4954	23.2263	22.9856	23.2665
P97470	Ppp4c	-0.068028	0.0675482	20.2077	18.5404	19.2699	18.9788	19.2401	19.2832	19.5119	19.2337	0.600982	2.27961	19.2434	19.3281	19.3261	19.4905	18.5649	18.5541	18.7507	19.1144
P97471	Smad4	-0.673411	0.419278	19.089	16.203	18.7054	19.15	18.8001	18.831	18.8875	19.3224	-0.086957	0.0854666	17.9582	18.4898	19.4493	19.1359	18.6961	18.5593	19.2861	18.8395
P97473	Tarbp2	-0.242519	0.351708	16.6845	15.9715	16.3932	15.4871	16.1142	16.1513	16.6566	16.5842	0.314415	0.944924	16.595	16.2375	16.6331	16.8523	16.5165	16.1791	16.3656	15.999
P97480-2	Eya3	1.19064	1.01247	15.8984	16.2067	15.5421	17.2872	15.904	14.3102	14.1354	15.8222	0.937832	0.790067	14.2434	16.2946	14.1142	14.0698	13.0616	14.111	13.9938	13.8044
P97493	Txn2	0.361892	0.278067	22.9704	22.2966	22.0267	21.0574	21.2327	22.2962	22.405	20.9695	0.637532	0.922849	21.1282	22.0539	21.8168	22.0949	21.5841	20.964	21.5509	20.4448
P97494	Gclc	0.559848	1.88683	23.8939	23.3293	24.0447	23.866	23.2334	23.1207	23.2608	23.2795	0.17849	0.277863	23.1417	23.5845	23.6886	23.3706	23.8316	22.6823	23.3582	23.1993
P97496-2	Smarcc1	-0.088841	0.290899	21.717	22.2315	21.7621	21.8283	21.9762	22.0122	21.8392	22.0666	-0.0695853	0.417321	21.9016	21.8326	22.0112	21.9728	21.8223	22.0023	22.1004	22.0714
P97499	Tep1	0.284978	1.625	22.2191	22.2151	22.3876	22.5643	21.9389	22.0622	22.0868	22.1581	0.0586314	0.196062	22.1861	22.4219	22.0916	22.2762	22.4436	22.0608	22.2091	22.0278
P97742	Cpt1a	0.228102	0.653938	25.7595	25.4301	25.9603	25.8975	25.2163	25.497	25.6688	25.7528	0.232194	0.705108	25.9564	25.8875	25.799	25.8858	26.0842	25.4185	25.676	25.4212
P97751	Vipr1	-0.187705	0.563721	19.3113	19.6112	19.7884	19.6156	19.9814	19.8873	19.7763	19.4322	-0.354815	1.51286	19.1818	19.5711	19.2411	19.2049	19.7577	19.4835	19.8449	19.532
P97760	Polr2c	-0.232563	0.103193	17.6662	17.9988	15.4168	14.8533	16.2037	17.0485	17.2359	16.3773	1.61909	1.53454	15.7683	17.4136	18.2097	17.4814	15.3828	16.2925	15.5026	15.2186
P97770-2	Thumpd3	0.0504322	0.0889562	20.4834	20.0831	20.5429	21.0131	20.6954	20.4669	20.439	20.3196	-0.384054	1.5261	20.0083	20.5942	20.3412	20.2688	20.7986	20.6882	20.7477	20.5142
P97789-2	Xrn1	-0.032228	0.0539833	20.0993	20.4148	20.3898	20.5299	20.7376	19.9609	20.1866	20.6775	-0.227777	1.27879	20.4649	20.4586	20.3814	20.2567	20.7937	20.6345	20.6439	20.4005
P97792	Cxadr	-0.00655031	0.0119534	24.0713	24.2462	24.2952	24.8773	24.4155	24.3794	24.2198	24.5014	-0.340731	1.37259	24.1227	24.1471	24.3307	23.8469	24.3694	24.6972	24.2949	24.4489
P97794	Kcnj8	0.42028	1.19436	19.8312	19.461	19.5891	20.1127	19.1759	19.4008	19.11	19.6262	-0.00643778	0.0101427	20.0601	19.4367	20.1529	20.0994	19.9255	19.6818	19.8602	20.3074
P97797-2	Sirpa	0.32303	1.38624	19.2817	18.9292	18.8792	18.8872	18.6853	18.6551	18.4795	18.8652	-0.55469	1.05904	19.3349	18.7041	18.8107	19.1005	19.8121	19.6398	18.8629	19.8541
P97798-2	Neo1	-0.25991	1.34775	21.2176	21.3358	20.9035	21.0402	21.426	21.298	21.3447	21.4679	0.11806	0.312262	21.8478	21.9033	21.4732	21.6121	21.716	21.8635	21.3068	21.4779
P97807-2	Fh	0.051178	0.149183	24.3153	24.007	24.2134	24.1434	23.8368	24.064	24.377	24.1967	0.217185	0.726085	24.0283	24.2173	24.0373	24.2791	24.2536	23.8212	23.9861	23.6324
P97814	Pstpip1	0.259406	0.729838	16.3013	16.2071	15.8258	16.274	15.9237	15.5071	16.0273	16.1125	-0.0624251	0.0577854	17.1983	16.2367	16.1589	17.3097	16.2447	17.1867	16.5804	17.1415
P97820	Map4k4	0.0430241	0.157044	20.7192	20.5838	20.5687	20.7611	20.6127	20.3531	20.7705	20.7244	0.144606	0.537683	21.114	20.5468	20.9224	20.8647	20.6236	20.7603	20.68	20.8057
P97821	Ctsc	-0.244401	0.544455	21.699	21.0088	21.1231	21.1508	21.2898	21.5692	21.852	21.2483	-0.288176	2.0242	21.7573	21.5601	21.8588	21.6773	21.8963	21.9755	22.1022	22.0322
P97822	Anp32e	0.115565	0.236583	26.6212	26.2669	26.7815	26.4444	26.0969	26.7413	26.1695	26.6442	-0.464973	1.18995	26.5156	26.0768	26.5405	26.0658	26.2962	26.9169	26.9794	26.8662
P97825	Jpt1	0.32379	0.776915	21.9299	21.951	21.6922	21.5165	21.6389	21.5856	20.916	21.6541	-0.081265	0.189405	21.5845	21.721	21.6989	21.721	21.7408	22.0291	21.3041	21.9766
P97855	G3bp1	-0.000216484	0.000483239	25.488	25.4318	25.8585	25.998	25.6049	25.8514	25.6403	25.6806	-0.23771	0.562594	25.8324	25.5531	25.5839	26.0038	25.5293	26.2756	26.1757	25.9434
P97863-2	Nfib	-0.130198	0.28667	18.3278	17.7932	17.6654	17.7682	18.2497	17.9358	17.731	18.159	-0.373585	1.04567	17.3708	18.0708	17.5523	17.9648	18.149	17.932	18.3175	18.0547
P97864	Casp7	-0.0874653	0.202335	21.1155	20.9931	20.9935	21.1996	20.8652	20.9604	21.2309	21.5951	0.206025	0.467656	21.1721	21.3428	21.3573	21.5384	21.4974	21.0865	21.3475	20.6552
P97868-2	Rbbp6	0.102384	0.284102	22.7085	22.827	23.0187	23.0481	22.5227	23.1064	22.8816	22.682	-0.231027	0.559537	22.5431	22.5063	22.4988	22.3526	22.2607	23.1794	22.6643	22.7204
P97872	Fmo5	0.591544	0.697797	22.5861	22.2689	22.8649	23.2878	21.3412	22.2892	21.9838	23.0274	0.218188	0.65631	22.4226	22.6428	22.5057	22.2851	22.6016	22.2896	22.1689	21.9234
P97873	Loxl1	-0.170847	0.346889	20.0822	19.264	19.1677	19.622	19.646	19.7134	19.6399	19.82	-0.124111	0.167127	20.435	19.6891	19.4657	19.2068	20.0396	19.813	19.5176	19.9228
P97927	Lama4	0.0890436	0.386945	25.8705	25.6694	25.9943	26.1063	25.8098	25.7567	25.7909	25.9269	-0.0149808	0.0218577	26.3452	25.6107	26.3427	26.0485	26.1762	25.9252	25.7981	26.5074
P98078-2	Dab2	-0.181089	0.513777	19.9492	19.9896	20.2022	20.2665	20.3138	20.0912	20.0542	20.6725	0.29921	0.938614	21.2843	20.6753	21.0232	20.8498	20.5802	20.4612	20.6724	20.9218
P98083-2	Shc1	0.176281	0.282792	21.8292	21.5166	21.2122	20.967	21.3615	21.4253	21.364	20.669	-0.0835791	0.160058	21.1875	21.4765	20.879	21.3743	21.1008	21.1439	21.7595	21.2473
P98086	C1qa	-0.313166	0.715866	18.2107	19.2025	18.8145	18.5814	19.0272	19.0678	19.0879	18.879	-0.325056	0.514676	19.702	19.2385	19.5698	19.3033	19.6065	20.0452	19.1137	20.3485
P98195-2	Atp9b	-0.194094	0.44145	15.2978	15.8765	15.9229	15.4128	15.7738	15.5363	15.8854	16.0908	0.103271	0.217872	16.2553	15.6423	16.1713	15.7734	15.7323	16.0322	16.0733	15.5914
P98197	Atp11a	-0.19428	1.42085	19.1709	19.1699	19.3172	19.4091	19.4011	19.3733	19.5143	19.5555	-0.227429	0.590551	19.6956	19.4138	19.0447	19.1969	19.2765	19.7625	19.7315	19.4902
P98203-2	Arvcf	0.0849729	0.138192	20.7556	20.5174	20.2337	21.0617	20.6793	20.923	20.3849	20.2413	0.103904	0.275885	20.5696	21.1025	21.0025	20.7669	21.003	20.5564	20.8269	20.6396
P99024	Tubb5	-0.0961738	0.317114	27.6362	27.8187	27.9755	28.1555	28.1563	28.0049	27.8415	27.9679	-0.481886	1.12971	28.0605	27.4467	27.7411	28.0277	27.8459	28.6732	28.3085	28.3759
P99026	Psmb4	0.093111	0.164493	24.8326	24.2102	24.6401	24.1227	24.0786	24.1887	24.4903	24.6755	0.35192	0.694659	24.5951	24.1859	24.1419	24.3457	24.5726	23.8417	23.9435	23.503
P99027	Rplp2	-0.290993	0.756432	27.4181	27.3266	27.7211	28.1208	27.869	28.0686	27.8032	28.0097	-0.145764	0.28307	28.1342	27.2642	27.8958	27.6401	27.6664	27.8696	28.1686	27.8128
P99028	Uqcrh	0.0643535	0.0673601	23.2433	23.1597	22.7373	22.7018	22.535	23.4553	23.3856	22.2089	0.45186	1.24601	22.2898	22.9399	22.9874	22.7826	22.4153	22.5267	22.0506	22.1997
P99029-2	Prdx5	-0.0719099	0.0715513	18.1282	17.4134	17.3057	16.8135	16.8696	17.7461	17.9462	17.3866	0.358743	1.99739	17.6835	17.3425	17.4919	17.4761	17.3241	17.1489	17.0238	17.0622
Q00420-3	Gabpb1	0.0694532	0.252805	20.5131	20.4157	20.6233	20.5607	20.5013	20.704	20.4262	20.2036	0.121085	0.486571	20.3881	20.4001	20.4173	20.3748	20.251	20.3754	19.9711	20.4985
Q00493	Cpe	-0.472473	1.43731	18.7429	18.6221	18.3747	18.7736	18.6557	19.3147	19.1729	19.2599	0.0449581	0.053576	19.6102	19.2759	18.9819	19.3343	19.5157	19.2193	19.7571	18.5303
Q00519	Xdh	0.125226	0.639906	24.7198	24.7914	24.7942	24.7336	24.5261	24.5615	24.5423	24.9082	-0.061748	0.183181	25.4941	25.0027	25.5352	25.397	25.2729	25.4993	25.4337	25.4702
Q00560	Il6st	-1.85387	0.653831	15.3909	16.9433	20.49	20.8073	20.3428	19.6208	20.1568	20.9265	0.0656085	0.114473	21.1013	21.1656	21.1872	20.3766	20.6446	20.907	20.9872	21.0295
Q00612	G6pdx	0.340861	2.28249	25.7251	25.5286	25.3571	25.5745	25.188	25.1457	25.2287	25.2594	0.445935	1.3467	25.6457	25.4808	25.9926	25.456	25.4945	24.8825	25.2479	25.1665
Q00623	Apoa1	-0.0328517	0.0411338	24.2203	24.0537	23.4484	23.5083	23.2747	23.8629	24.1693	24.0551	1.07471	1.81205	26.4927	25.3106	26.2455	26.103	24.766	24.5354	25.1444	25.407
Q00651	Itga4	-0.153071	0.232036	18.9864	18.5297	19.1313	18.5628	18.5609	19.0029	18.7065	19.5523	-0.264274	0.38549	18.7902	18.0703	19.1249	19.1751	19.0315	19.2222	18.6219	19.3421
Q00897	Serpina1d	1.52716	1.33135	25.061	24.5317	25.8122	25.4965	23.0566	23.1963	23.2115	25.3283	1.46309	1.60976	26.372	25.1595	25.5058	26.0095	23.2323	24.0753	24.8819	25.0049
Q00899	Yy1	0.0657773	0.06495	18.8526	20.1101	19.526	19.5417	19.237	18.9548	19.4382	20.1373	0.304971	0.550596	19.8886	19.9947	19.8156	19.7552	19.3734	19.7029	20.1745	18.9834
Q00941	Csf2ra	-0.631109	0.788398	15.3305	15.513	16.1684	16.7063	16.7015	15.8989	16.5946	17.0477	0.554902	0.245913	18.5428	17.9903	17.6201	17.9151	14.8657	17.7599	18.2995	18.9235
Q00PI9	Hnrnpul2	-0.111331	0.575534	25.3012	25.5359	25.5819	25.6616	25.6404	25.5375	25.5896	25.7584	-0.0302668	0.164353	25.5269	25.7154	25.5081	25.5265	25.6058	25.6283	25.7051	25.4587
Q01063-2	Pde4d	-0.746657	0.336514	14.9811	15.8575	14.5862	17.879	16.4886	17.445	17.4497	14.9071	-1.76828	1.63503	15.8672	18.0645	16.0209	17.5326	18.0278	18.8056	18.8639	18.8611
Q01065	Pde1b	-0.565537	0.954901	16.4701	16.7586	15.7393	15.9563	17.2399	16.9997	16.4672	16.4797	-1.17654	1.04355	16.1615	16.8318	14.5541	15.3231	16.0484	17.4948	16.8843	17.1491
Q01147-1	Creb1	0.10662	0.276511	22.8627	23.017	22.7712	23.2565	22.8443	22.8853	22.5843	23.1669	-0.190522	0.426647	22.5342	22.9592	22.3623	22.552	22.6619	23.0519	23.0349	22.4211
Q01149	Col1a2	0.596325	1.91337	24.492	25.1225	25.1125	24.8678	24.3751	24.1427	24.198	24.4936	-0.0791469	0.0742674	25.1626	24.8717	25.4323	24.3427	24.6896	24.7602	24.7372	25.939
Q01237	Hmgcr	0.0603895	0.02118	18.6381	16.2915	19.0825	19.2665	18.9084	18.9831	18.9366	16.209	0.16739	0.210083	19.9158	19.1198	18.9304	19.0485	19.508	18.9279	18.527	19.3822
Q01279	Egfr	-0.00339556	0.00919233	24.7337	24.8573	24.9385	24.9417	24.9898	24.8417	24.5646	25.0887	-0.117059	0.211372	25.5709	24.8469	24.8786	24.9693	24.9975	25.0403	25.096	25.6001
Q01320	Top2a	0.276842	0.778221	22.6498	23.2808	22.6288	22.9389	22.8416	22.6039	22.4894	22.456	0.124813	0.295414	22.6507	22.1157	22.1752	22.3459	21.9625	22.5627	22.083	22.1802
Q01338	Adra2a	0.714876	3.13053	19.9747	19.7203	20.0743	20.197	19.3518	19.1429	19.3604	19.2516	-0.274622	0.731172	19.301	19.6547	19.248	19.1007	19.404	19.3611	19.9746	19.6632
Q01339	Apoh	-0.0510402	0.0763703	20.3895	21.0784	21.0306	21.2231	20.6834	21.0259	20.8262	21.3903	0.407433	0.339632	23.1152	20.9464	22.2101	21.4055	21.1847	21.2054	21.6997	21.9576
Q01341	Adcy6	-0.062469	0.127946	21.0374	21.4301	21.0603	21.5506	21.487	21.6147	21.1352	21.0913	-0.126865	0.215998	21.2285	20.9296	21.6328	20.6814	21.4526	21.3931	20.9472	21.1869
Q01405	Sec23a	0.000122547	0.000230285	23.541	23.2031	23.7621	23.8323	23.6495	23.314	23.5513	23.8232	0.0603662	0.203631	23.5936	23.7871	23.7516	23.7725	23.7779	23.4412	23.9121	23.5322
Q01730	Rsu1	0.0806065	0.138657	21.8917	21.0504	21.2004	21.1775	20.9621	21.1959	21.3762	21.4634	0.554503	1.45029	21.5154	21.452	22.0218	21.6201	21.384	20.9242	21.3501	20.733
Q01768	Nme2	-0.434845	0.958944	27.7499	27.2574	26.9343	26.841	27.5382	27.6167	27.9345	27.4326	0.387848	1.81728	27.3772	27.1936	27.4973	27.5606	27.2353	26.9315	26.8574	27.0532
Q01853	Vcp	-0.0365872	0.137753	27.7989	27.5605	27.4486	27.4109	27.6668	27.493	27.686	27.5194	0.0767517	0.531789	27.4857	27.4682	27.5308	27.6382	27.5652	27.504	27.4368	27.3098
Q02013	Aqp1	0.250078	0.414418	21.3125	22.0334	21.8381	21.254	21.2943	21.8864	21.0277	21.2293	0.405049	0.805138	21.9564	21.2606	21.8394	21.1626	21.3131	20.7728	21.4529	21.06
Q02053	Uba1	-0.189959	1.4526	27.3717	27.1811	27.2279	27.1203	27.3667	27.3141	27.4684	27.5116	0.221354	1.4191	27.4756	27.4509	27.3315	27.5993	27.373	27.2809	27.246	27.0719
Q02248	Ctnnb1	-0.172385	0.29695	18.683	18.6064	18.208	18.2277	19.1142	18.6874	18.5055	18.1076	0.432259	0.853857	18.206	19.17	18.3468	18.652	18.3889	18.3986	18.0098	17.8485
Q02257	Jup	-0.185204	0.510123	23.3492	23.0239	22.9892	22.9258	23.5445	22.8836	23.305	23.2958	-0.0859866	0.186922	23.0234	23.2474	23.578	22.89	23.1634	23.2856	23.5432	23.0905
Q02357-2	Ank1	-0.00882339	0.0114302	20.6305	20.6528	20.0755	20.3259	19.7799	20.5368	20.7417	20.6617	0.519091	1.74188	20.7487	20.9425	20.8943	20.3595	20.2959	19.9675	20.2053	20.4
Q02566	Myh6	-0.0718756	0.106622	17.4532	17.4536	16.9622	17.6187	17.1541	17.6501	17.0552	17.9158	0.659497	0.861176	18.143	17.2647	16.9818	16.7697	16.9549	16.9332	15.9344	16.6987
Q02614	Sap30bp	-0.098227	0.442321	21.846	21.9283	22.1592	21.8899	22.0469	22.2561	21.9664	21.947	-0.254191	1.29842	21.9701	21.9843	21.6469	22.0049	21.9841	22.2471	22.2265	22.1652
Q02780-3	Nfia	0.306372	0.92868	20.7698	20.6246	20.7009	20.6633	20.7454	20.3597	20.4765	19.9515	-0.186943	0.755633	20.4012	20.5961	20.5515	20.1818	20.4524	20.8284	20.58	20.6177
Q02788	Col6a2	-0.0433297	0.238395	28.9952	29.0721	28.9181	29.2413	29.1406	29.1464	29.0634	29.0495	-0.209323	0.437715	28.7709	28.4097	29.0569	28.5923	28.9118	28.8338	28.5678	29.3536
Q02819	Nucb1	-0.17267	0.308805	24.6437	25.3088	25.2352	24.6272	25.3555	24.8082	24.9475	25.3944	-0.0989795	0.165998	25.3033	25.5593	24.5959	25.0084	25.1985	25.1667	25.4914	25.0061
Q03141-2	Mark3	-0.217432	0.618638	19.5293	19.4253	18.9276	19.0847	19.2774	19.3356	19.6107	19.6129	-0.126838	0.395118	19.3086	19.3704	19.3565	19.5223	19.4532	19.8682	19.2253	19.5185
Q03145	Epha2	0.039475	0.041188	18.4785	18.7147	17.5784	18.4085	18.8576	18.2045	18.1775	17.7826	-0.233106	0.354652	18.7821	17.9007	18.1097	18.1403	18.444	17.9327	18.5355	18.9529
Q03146-2	Ddr1	-0.123483	0.559401	20.5255	20.3914	20.1808	20.1664	20.348	20.3795	20.4327	20.5979	0.0280519	0.0971639	20.5191	20.5272	20.4393	20.31	20.3017	20.6693	20.2581	20.4544
Q03160	Grb7	0.222715	0.751339	18.9731	19.4526	19.4726	19.391	19.3321	19.0758	19.0733	18.9172	-0.503318	1.52955	18.627	19.1444	18.9811	18.9349	19.2529	19.745	19.5678	19.1349
Q03173-3	Enah	-0.36765	1.67796	22.625	22.7093	22.8301	22.7092	23.3368	22.7991	23.1268	23.0815	-0.0627031	0.168198	22.9479	22.5444	22.6064	22.7366	22.8794	22.8696	22.4323	22.9047
Q03265	Atp5f1a	0.038116	0.097979	30.7221	30.2915	30.4303	30.2586	30.1888	30.4849	30.605	30.2712	0.256024	0.7269	30.1436	30.3415	30.3452	30.3614	30.497	29.809	30.068	29.7936
Q03267	Ikzf1	0.329876	0.597763	15.5175	14.9321	15.6056	15.3684	15.4758	15.2237	14.9208	14.4837	-0.578472	1.60826	15.1582	14.4616	14.9637	15.2441	15.4023	15.4074	15.5774	15.7544
Q03311	Bche	0.502604	2.07159	22.9938	22.8038	23.2466	23.1624	22.4468	22.3896	22.5809	22.7788	0.0977182	0.341652	22.7129	22.5185	23.0098	22.818	22.6974	22.5233	22.6104	22.8373
Q03350	Thbs2	-0.0357275	0.0653611	18.7044	18.0554	18.4529	18.793	18.8168	18.5124	18.3233	18.4962	-0.0874796	0.139381	18.623	18.5112	18.7876	19.0943	18.3143	18.7804	19.0132	19.2582
Q03517	Scg2	-0.404516	0.936067	23.3257	24.0275	23.1546	23.1741	23.6702	23.8398	23.7552	24.0348	-0.255845	0.87162	23.4447	23.6994	23.2516	23.8529	23.8359	23.6418	23.847	23.9473
Q03963	Eif2ak2	-0.038321	0.0749786	21.3672	22.0304	21.8422	21.7307	22.0606	21.6857	21.8699	21.5075	-0.11207	0.433459	21.7343	21.9372	21.732	21.8146	21.8485	21.744	21.8522	22.2217
Q04207-2	Rela	-0.160878	0.448965	18.9682	18.8918	18.5377	18.9781	19.2754	19.0666	18.683	18.9942	0.161045	0.357205	18.9704	19.26	19.0159	18.5989	18.9671	18.3915	18.9766	18.8659
Q04447	Ckb	-0.0050869	0.0132927	28.5561	28.115	28.2333	28.1028	28.1588	28.1562	28.4719	28.2404	0.408707	1.39797	28.2633	28.1989	28.4501	28.5195	28.2521	27.6029	27.8928	28.0492
Q04592	Pcsk5	-0.087779	0.300975	21.1471	20.8573	20.8201	20.6603	20.8601	21.1561	20.9469	20.8727	-0.531543	1.70024	20.5116	21.0768	20.666	20.404	21.3972	21.2451	21.1318	21.0103
Q04735	Cdk16	0.127176	0.298827	22.0215	21.6176	21.4055	21.9301	21.4924	21.5102	21.5239	21.9393	0.351608	0.904677	21.9266	22.1101	22.1278	21.7852	21.4736	21.6649	21.2839	22.1209
Q04736	Yes1	-0.111796	0.195294	20.1748	19.8848	20.7438	20.6865	20.7447	20.3647	20.3627	20.4649	0.0888948	0.157285	20.2839	20.625	20.0982	20.2899	20.5227	20.5775	19.8143	20.0271
Q04750	Top1	0.0760007	0.225003	23.1752	23.5407	23.404	23.7565	23.5415	23.3872	23.3938	23.2499	-0.189381	0.761924	23.3486	23.2989	23.2665	22.9606	23.2389	23.6405	23.4159	23.3368
Q04857	Col6a1	-0.411744	1.82201	27.2394	27.4494	27.4365	27.7776	27.8755	27.7721	27.8859	28.0163	0.0635681	0.0844056	27.7521	27.1845	27.9879	27.3804	27.6993	27.513	26.9463	27.8921
Q04863	Relb	-0.0387259	0.0845448	18.563	18.2642	18.6623	18.5465	18.363	18.9386	18.575	18.3143	-0.129268	0.305059	18.5345	18.9634	18.4288	18.9207	18.5622	18.7542	18.9529	19.0952
Q04887	Sox9	-0.65242	1.49255	20.1304	20.8351	20.2389	20.1656	21.2427	21.2652	20.9156	20.5562	-0.421234	0.487191	19.3565	20.6773	19.5682	20.2323	20.0076	20.9298	20.6756	19.9062
Q04899	Cdk18	0.211136	0.677383	16.5008	16.3506	16.7075	16.6316	16.1454	16.1875	16.7085	16.3046	0.181667	0.21971	16.6998	17.0792	15.6541	16.6367	16.1985	16.3939	16.6764	16.0744
Q05144	Rac2	0.1136	0.206455	21.164	22.0264	21.4154	21.2711	21.0824	21.4352	21.5687	21.3362	-0.243045	0.351818	22.447	21.7411	22.1718	21.5256	21.7561	22.2213	22.1008	22.7795
Q05186	Rcn1	-0.0288744	0.0834587	23.155	23.5348	23.4611	23.2665	23.6519	23.2833	23.304	23.2938	-0.360562	1.24296	23.3039	23.5837	22.9943	23.3768	23.4312	23.6926	23.6931	23.8841
Q05306	Col10a1	-0.407226	0.562112	20.1213	20.6727	19.9999	20.7404	20.6129	20.2586	20.7101	21.5817	0.315839	0.711556	20.7325	20.067	20.9725	20.4067	20.0201	20.1704	20.4417	20.2831
Q05421	Cyp2e1	-0.12543	0.0863424	19.1508	17.2444	17.5867	17.5118	17.2646	17.7476	18.4674	18.5158	1.03975	0.589852	18.5181	15.9863	19.3109	18.9309	17.7638	17.694	16.8362	16.2932
Q05512	Mark2	-0.205089	1.04647	21.7511	21.6378	21.7485	21.8102	22.2163	21.9051	21.8643	21.7823	-0.436626	2.33868	21.4309	21.8379	21.7247	21.467	22.0759	22.0444	22.0453	22.0414
Q05793	Hspg2	0.0528212	0.353985	28.1615	28.0556	28.2565	28.2457	28.2193	28.1283	28.1532	28.0072	-0.0386176	0.0613497	28.2355	27.8411	28.3121	28.1518	28.3483	27.8598	27.837	28.6499
Q05816	Fabp5	-0.014473	0.0233337	24.8204	24.8025	24.3013	24.3422	24.207	24.974	24.603	24.5402	-0.1267	0.396356	24.6902	24.437	24.3305	24.6998	24.8471	24.6578	24.3724	24.7872
Q05860-5	Fmn1	0.290393	2.37322	20.1304	20.2669	20.2478	20.3128	20.0681	19.8142	19.9611	19.9531	-0.411823	0.920349	19.7308	20.2404	20.0268	19.941	20.4411	20.5147	19.8367	20.7937
Q05895	Thbs3	-0.217933	0.505203	21.4291	21.917	21.6426	22.3046	22.0762	22.1027	21.869	22.1171	0.0318527	0.0601148	21.8209	21.5023	21.7484	21.5284	21.6565	22.0764	21.4472	21.2925
Q05920	Pc	-0.149471	0.335665	23.6454	22.9693	23.3666	23.6309	23.8154	23.3357	23.4387	23.6203	0.466979	0.442049	24.0372	22.4212	23.9151	23.1538	22.6638	23.7301	22.4024	22.8631
Q05921	Rnasel	-0.0485964	0.191079	23.0107	23.1931	23.0838	22.9495	22.9562	23.1378	23.0019	23.3355	-0.219244	0.315633	23.0221	23.7505	22.6233	23.3466	23.7112	23.2639	23.6531	22.9911
Q05BC3-2	Eml1	-0.122521	0.634588	24.5146	24.5273	24.6518	24.8329	24.7464	24.9107	24.6993	24.6603	-0.352533	1.16578	24.374	24.1939	24.5666	24.3532	24.6376	24.7451	24.4239	25.0913
Q05CL8	Larp7	0.126641	0.830441	22.485	22.6732	22.4226	22.7412	22.4472	22.4841	22.4383	22.4458	-0.179007	0.742239	22.309	22.5006	22.6209	22.2343	22.516	22.5319	22.8306	22.5023
Q05D44	Eif5b	0.133314	0.672464	24.4597	24.6128	24.6945	24.8568	24.6456	24.5381	24.4887	24.4182	-0.142977	1.39955	24.4576	24.3587	24.5173	24.4052	24.4961	24.6932	24.5351	24.5862
Q06180-2	Ptpn2	0.219195	0.375036	17.6993	17.7325	18.1699	18.1807	17.9023	17.0827	18.0278	17.8928	0.138486	0.24062	17.5501	18.1864	17.7358	17.8733	17.5411	17.2317	18.0377	17.9813
Q06185	Atp5me	0.363398	0.482275	23.9949	23.8503	23.6468	23.0644	22.9018	23.6748	23.8135	22.7126	0.481483	0.890068	22.887	23.7253	23.24	23.4078	23.0669	22.544	23.3042	22.4189
Q06335-2	Aplp2	0.026587	0.0443351	22.3984	22.5558	22.7005	22.1672	22.7091	22.3873	22.6696	21.9495	-0.235507	0.778989	22.4002	22.3525	22.2418	22.1695	22.4492	22.8944	22.2202	22.5423
Q06770	Serpina6	0.947655	1.75804	18.9919	19.6783	18.9611	18.5976	18.2654	18.1318	17.5911	18.4499	-0.199951	0.193184	19.8565	18.4905	19.8191	19.1439	18.969	20.1096	19.3105	19.7207
Q06890	Clu	-0.204905	0.359713	21.173	22.1	21.796	22.0898	21.8582	21.8998	21.8808	22.3397	-0.0625472	0.0490873	24.4675	22.85	23.4423	23.0221	23.4094	22.9198	23.5198	24.1832
Q07076	Anxa7	0.336528	1.54971	22.7223	22.2931	22.6202	22.6649	22.2463	22.1362	22.4237	22.1481	0.243449	0.562503	22.811	22.6826	22.6234	22.6012	22.2843	22.4219	22.0572	22.9811
Q07079	Igfbp5	0.168657	0.317986	19.8642	20.1174	20.2787	19.6487	19.5465	20.252	19.5038	19.932	-0.710905	1.03103	20.9116	20.0415	20.084	20.2214	20.7221	20.9899	20.5316	21.8586
Q07113	Igf2r	-0.171107	0.750171	21.4384	21.9223	21.7057	21.7433	21.9975	21.9142	21.7753	21.8072	0.0978556	0.405972	21.8307	21.6191	21.5916	21.6293	21.6845	21.5828	21.3087	21.7033
Q07417	Acads	-0.0037837	0.00660548	26.9446	26.4444	26.7528	26.7619	26.3447	26.6266	26.8421	27.1054	0.489454	0.885082	26.662	26.7932	26.7832	26.676	26.7635	26.0498	26.5985	25.5449
Q07456	Ambp	0.204638	0.430479	20.4337	20.6609	20.1284	21.0689	20.1502	20.433	20.4022	20.488	0.027226	0.0190507	23.0756	21.0664	21.8422	21.4239	21.6998	21.6879	21.4764	22.4351
Q07797	Lgals3bp	0.520987	1.1505	20.8919	21.4253	21.3474	21.4429	20.3572	20.7218	20.6403	21.3042	0.213977	0.536849	21.8343	21.4408	21.7163	21.4771	21.5557	20.9381	21.4788	21.64
Q08024	Cbfb	0.0975523	0.387306	21.7835	21.7698	21.5398	21.4123	21.3417	21.5777	21.5918	21.604	0.0992408	0.31944	21.6848	21.8755	21.5083	21.8057	21.4175	21.6338	21.9023	21.5237
Q08091	Cnn1	-0.518912	1.89361	25.6474	25.7472	25.4203	25.2693	26.2697	25.8099	25.9479	26.1323	0.162794	0.403399	25.7771	25.4785	25.6099	26.0743	25.4771	25.6802	25.2829	25.8485
Q08093	Cnn2	-0.439908	1.12183	23.4565	22.8283	23.0279	23.4922	23.7558	23.2695	23.7925	23.7467	0.43491	1.17867	23.9267	23.7283	23.6442	24.2642	23.7803	23.2379	23.2216	23.584
Q08122-2	Tle3	0.480829	0.894948	19.057	18.56	19.0138	19.5925	19.0263	18.2776	18.6518	18.3442	1.48447	0.849048	18.6621	18.6851	17.9133	18.8499	18.4591	15.7275	18.5695	15.4167
Q08189	Tgm3	-0.722249	0.411644	19.3757	19.9726	19.39	18.9512	22.2944	20.0093	19.0414	19.2334	1.67816	0.544272	15.8474	19.0593	19.5994	19.0089	18.8557	18.5044	14.4912	14.951
Q08288	Lyar	0.268587	0.448816	19.138	19.8145	19.7113	18.9081	19.2067	19.3213	19.3023	18.6673	-0.376892	1.03863	18.3963	19.0117	18.8324	18.5585	18.9543	19.4519	19.0145	18.8858
Q08331	Calb2	0.293162	0.374277	21.6469	20.3418	20.9165	20.2813	20.5941	20.2779	20.8095	20.3323	0.50934	1.42417	20.9055	20.6359	20.8194	20.8872	20.6195	19.7796	20.4146	20.3969
Q08376	Zbtb14	0.208338	0.203591	17.7479	18.6378	19.0761	19.2719	18.1807	19.1222	18.4162	18.1813	-0.365999	0.566631	17.7839	18.7398	18.1161	19.0284	18.5197	18.8332	18.7645	19.0146
Q08460-3	Kcnma1	0.081584	0.183648	19.0959	19.3628	19.4499	19.0571	19.5444	19.0261	19.195	18.874	-0.767617	1.48262	19.2204	18.7782	18.4657	18.6645	19.5599	19.571	18.9766	20.092
Q08481-2	Pecam1	-0.119427	0.280911	21.4131	21.717	21.4712	21.7424	21.5366	21.8129	21.3846	22.0874	0.111367	0.140517	22.5363	21.313	22.438	21.8707	21.7195	21.8058	22.0319	22.1554
Q08509	Eps8	0.144577	0.382022	23.201	23.3617	23.5972	23.9222	23.4945	23.2885	23.4328	23.2881	-0.164473	0.74925	23.5858	23.4013	23.487	23.2751	23.5336	23.4393	23.595	23.8392
Q08652	Rbp2	0.0477958	0.0389209	19.3598	17.8939	19.3224	19.0571	18.1139	19.0833	19.0739	19.1707	0.446218	0.4286	18.1084	19.4452	18.9526	19.1964	19.5135	18.423	17.9066	18.0746
Q08857	Cd36	-0.276985	0.395348	19.7364	20.0604	19.4002	20.0714	19.6887	19.7834	20.0565	20.8478	1.20963	1.03406	22.2883	19.6928	21.429	20.8225	19.9807	20.5198	19.3261	19.5673
Q08879	Fbln1	-0.495802	1.99617	23.7417	24.1232	23.7727	23.9295	24.4402	24.6306	24.3355	24.1441	-0.208953	1.20836	23.7122	23.7392	23.7898	23.5881	23.8489	23.9066	23.7674	24.1421
Q08943-2	Ssrp1	-0.0524178	0.207613	22.5032	22.6302	22.8076	22.9408	22.733	22.8142	22.7176	22.8268	-0.0528464	0.893189	22.5786	22.5586	22.641	22.6046	22.6719	22.6381	22.6978	22.5863
Q08AU9		0	-4.34294e-08	15.7992	16.9495	17.0442	16.1096	15.4752	16.8219	15.5721	16.4529	-1.14046	2.60836	15.4402	15.235	15.7512	15.6388	16.1901	16.727	16.5643	17.1458
Q09199	B4galnt2	0.478424	1.13966	26.0032	25.7223	25.8957	26.2452	24.9466	25.5168	25.6706	25.8187	0.438236	1.14392	25.8822	26.0147	26.0175	26.0048	25.9653	25.1602	25.7897	25.2511
Q09200	B4galnt1	-0.0686326	0.103516	22.8781	22.9473	22.8585	22.8954	22.2496	23.2333	23.0652	23.3057	0.154617	0.853774	22.9477	23.0091	23.0099	22.8602	22.9254	22.959	22.7133	22.6108
Q09XV5	Chd8	-0.0794516	0.133162	19.4198	19.7517	20.0704	19.918	20.2703	19.8612	19.9335	19.4129	-0.306985	0.857185	19.9343	19.6565	20.107	19.5532	19.8704	19.9368	20.3926	20.2792
Q0GNC1-3	Inf2	-0.682527	1.36673	18.0767	17.721	18.0503	18.4919	18.9509	19.2742	18.5362	18.3087	-0.461365	0.590613	18.8476	18.5132	17.5131	18.9106	18.9406	19.0051	18.421	19.2633
Q0GUM3	Gm12250	-0.0302958	0.0496631	18.6349	19.0686	19.5917	18.9304	19.0217	19.3011	18.9536	19.0704	0.0801158	0.0813133	20.0325	19.362	19.9332	20.1468	18.9699	20.4624	19.9562	19.7655
Q0KL02-4	Trio	0.528801	1.22631	19.0898	18.9718	19.9711	19.3845	18.9312	18.7684	18.7314	18.8711	0.40517	1.14481	19.0178	19.4211	19.1751	19.2385	18.4995	18.5433	19.1013	19.0877
Q0P5W1-3	Vps8	0.0152731	0.130147	18.5757	18.584	18.6281	18.6513	18.7055	18.5126	18.5764	18.5835	-0.123037	0.562763	18.5248	18.5109	18.4481	18.5322	18.698	18.3736	18.8503	18.5863
Q0P678	Zc3h18	0.014102	0.0403674	21.8893	21.9614	22.07	22.3645	22.1873	22.1206	22.0139	21.9069	-0.182815	1.19555	21.9002	21.762	21.9675	21.7964	21.9503	22.084	22.2034	21.9198
Q0PHV7	Dact3	-0.519585	0.35211	17.0459	15.8103	17.8821	18.6702	18.0587	17.485	17.7016	18.2416	-0.052917	0.0917004	18.0909	17.4567	18.4077	17.7924	17.9843	17.844	18.048	18.0831
Q0VBF8	Stum	0.0891957	0.246848	23.7804	24.0288	24.2337	24.4464	23.9359	24.1141	24.0539	24.0286	-0.156247	0.245091	24.3584	23.7434	24.2791	23.8348	24.0853	24.4031	23.6949	24.6575
Q0VBL3-2	Rbm15	-0.106428	0.308709	20.7442	20.3014	20.9211	20.6767	20.7098	20.8912	20.8525	20.6157	-0.228371	0.697773	20.3779	20.6722	20.5315	20.2489	20.703	20.8677	20.3143	20.8588
Q0VBM2	Fam83b	-0.00344658	0.00492678	21.8322	21.6334	22.5083	22.419	22.0992	22.3559	22.0082	21.9434	-0.148548	0.641278	21.6915	21.9168	21.6117	21.6145	21.6942	22.0758	21.7607	21.8979
Q0VEE6	Znf800	0.0161514	0.0409221	16.8534	17.0406	17.1037	16.6286	17.1038	16.7514	16.9559	16.7506	-0.496496	1.29551	16.1337	16.3336	16.9818	16.6972	16.9238	16.9776	17.2598	16.9711
Q0VGB7	Ppp4r2	-0.298142	1.37999	22.1437	21.7312	21.8602	22.0411	22.4318	22.1003	22.1933	22.2432	-0.632678	2.56506	22.0476	21.6276	21.7356	21.7467	22.251	22.5801	22.5842	22.2727
Q0VGU4	Vgf	-0.68805	1.8245	19.4464	20.0546	20.2827	20.3125	20.6892	20.8063	20.7124	20.6405	-0.772545	1.39517	20.4625	19.4427	19.5716	19.8113	20.5477	21.0071	20.7258	20.0976
Q0VGY8	Tanc1	-0.227976	0.86861	20.1036	19.9324	19.8825	20.3936	20.2667	20.4667	20.3326	20.158	-0.163394	0.437299	20.5196	20.1207	20.1643	20.4518	20.4933	20.4026	20.1865	20.8276
Q11011	Npepps	0.147016	0.941709	23.9624	23.7805	23.9995	23.8446	23.7177	23.6346	23.923	23.7237	0.0776482	0.636823	23.7259	23.7408	23.831	23.8664	23.8348	23.7372	23.6606	23.621
Q11136	Pepd	0.355506	0.806275	21.9215	22.8825	22.4525	22.1908	22.1047	21.8319	21.9178	22.1708	0.423803	1.97236	22.6894	22.4038	22.3754	22.4258	21.8365	22.0646	22.2769	22.0212
Q148V7	Relch	0.282868	0.88743	22.0514	21.9928	22.2611	22.6059	22.0572	22.0464	21.9707	21.7055	-0.0243678	0.0703299	21.8432	22.0443	21.7763	22.1777	21.9824	21.8293	22.2145	21.9127
Q148V8	Fam83h	0.0290494	0.0404205	21.4203	21.1431	21.8763	21.8549	21.3892	22.0571	21.4586	21.2735	-0.565266	1.88042	20.9426	21.0868	21.3324	21.0998	21.4973	22.0602	21.4376	21.7275
Q148W0	Atp8b1	-0.18706	0.46529	22.5587	22.6213	22.9059	23.1775	22.8073	22.9427	22.9334	23.3283	0.0189347	0.036463	22.6909	22.9298	22.9507	22.594	22.6844	22.9737	23.0612	22.3703
Q149F1	Rpusd2	0.40519	0.935238	19.2087	19.1373	19.0424	18.6106	18.9665	18.1864	18.7906	18.4347	-0.322546	0.708831	18.6936	18.5104	18.6752	18.202	18.7205	18.5568	19.4026	18.6915
Q149G0		0.184126	0.287604	18.1787	18.8408	18.4057	18.4741	17.6577	18.6319	18.6199	18.2533	-0.451025	0.962075	18.743	18.7493	17.7582	18.4596	18.8986	18.9868	18.7194	18.9093
Q14AX6-3	Cdk12	0.107285	0.190582	19.4227	18.8367	19.5643	18.8482	19.362	19.0226	19.0432	18.8149	-0.547987	1.83715	18.6148	18.5487	19.0126	18.5977	19.1411	19.3627	19.504	18.9579
Q14B98	Pheta2	-0.10847	0.10987	18.5126	19.2825	19.1241	19.8473	18.9942	18.9736	19.2312	20.0014	0.217963	0.888438	19.8894	19.5274	19.9512	19.8213	19.6508	19.3661	19.7458	19.5548
Q14C51	Ptcd3	0.0716143	0.141607	23.6607	23.8433	24.1915	24.3387	23.6846	24.2308	23.9163	23.9162	-0.401201	1.17398	23.5328	23.6713	23.9662	23.3596	23.9439	24.2888	24.1782	23.7237
Q14CH1	Mocos	-0.540218	0.726026	20.0134	21.3933	21.0237	21.2647	21.5588	21.3602	21.0261	21.911	0.0849442	0.110326	21.3089	21.789	20.5911	21.5628	21.3495	20.8779	21.324	21.3604
Q14CH7	Aars2	0.426448	3.57791	15.6196	15.6102	15.4024	15.508	15.1664	15.0582	15.0901	15.1196	-0.296896	0.197645	15.1232	14.6499	15.4353	15.6147	14.5583	17.0452	15.5445	14.8627
Q19LI2	A1bg	0.398641	0.340571	19.8359	18.4283	19.6855	19.6102	19.6397	18.9757	19.4271	17.9229	-1.19004	0.509211	19.6721	19.2625	19.1691	19.7756	20.0182	23.8054	19.1955	19.6203
Q1HFZ0	Nsun2	-0.139871	0.215276	18.646	18.7112	18.6652	19.2748	19.5734	18.8577	18.8264	18.5993	-0.201734	0.476486	18.3116	18.4289	18.9154	18.7258	18.7957	18.9972	18.4196	18.9762
Q2EMV9	Parp14	-0.177096	0.245061	19.1916	18.0835	19.0221	19.3541	19.0601	19.0575	19.2942	18.9478	0.347896	0.977979	19.5928	19.4611	19.8323	19.421	19.6292	19.3206	19.0406	18.9252
Q2HXL6	Edem3	-0.353394	0.580742	21.1917	20.2799	20.9471	19.992	20.9122	20.8336	21.0992	20.9794	-0.209478	0.36831	20.5502	21.0345	20.3416	21.2501	21.2481	20.7701	21.2048	20.7913
Q2KHK6	Gsdmc2	0.81475	1.35878	22.506	21.757	22.6045	23.3038	21.7985	21.5876	21.7449	21.7813	0.465878	0.661873	22.4615	22.2176	23.3903	22.1873	22.282	21.556	22.3946	22.1606
Q2KN98	Specc1l	-0.0166321	0.0399342	23.3241	23.0578	23.4687	23.6904	23.3615	23.5733	23.3312	23.3415	-0.205748	1.36358	23.2649	23.0243	23.356	23.2801	23.3422	23.4307	23.4575	23.5179
Q2NL51	Gsk3a	-0.0133085	0.0283127	22.3192	22.419	22.1065	22.7313	22.5502	22.5581	22.3674	22.1536	-0.111972	0.279251	22.572	22.238	22.6287	22.4148	22.7101	22.7283	22.1518	22.7112
Q2PFD7-2	Psd3	-0.411892	2.06242	17.2744	17.2758	16.9999	16.9927	17.5879	17.7247	17.4861	17.3917	0.00254154	0.0040177	17.486	16.8118	16.7992	16.7746	17.1472	17.1031	16.6133	16.9979
Q2TBE6	Pi4k2a	-0.15216	0.47738	19.1951	18.8795	18.6068	18.7563	18.9209	19.2135	18.8922	19.0198	-0.158899	0.583655	19.0862	18.8758	19.1893	19.1424	19.3477	18.9712	19.1517	19.4587
Q2TPA8	Hsdl2	0.442676	0.689847	21.9296	20.9628	21.4562	21.1606	20.3416	20.9164	21.0277	21.4528	0.655983	1.63233	21.7419	21.3742	21.6064	21.7081	21.3621	21.0457	20.9976	20.4011
Q2VLH6-2	Cd163	0.323149	0.934919	20.9466	20.9303	21.1784	21.5368	21.0309	20.653	20.6352	20.9803	0.192286	0.257318	22.4022	20.9932	21.9497	21.7162	21.3611	21.6124	21.5491	21.7696
Q2VPQ9-2	Meaf6	0.00176144	0.00337041	22.2625	22.6401	22.7662	22.8906	22.7385	22.897	22.4264	22.4903	-0.419188	1.69365	22.0978	22.3078	22.5175	22.3289	22.6174	23.0382	22.6617	22.6115
Q2VPU4	Mlxip	-0.12391	0.524381	15.6412	15.3892	15.7541	15.3991	15.5084	15.7992	15.6674	15.7043	0.251248	0.338927	15.0556	15.8863	15.1997	15.1502	14.7613	15.2826	14.5618	15.6811
Q2YDW2-2	Msto1	-0.145696	0.787398	20.3223	20.0336	20.2812	20.4641	20.3826	20.4037	20.4736	20.4241	-0.356516	1.02138	20.2323	20.0291	20.1695	20.0691	20.089	20.7326	20.8135	20.2908
Q31125	Slc39a7	-0.195771	1.05063	24.0305	23.9031	24.2099	23.8884	24.2254	24.3492	24.0506	24.1898	-0.304926	1.07825	24.2553	23.9915	23.5939	23.7518	24.1969	24.2832	24.1575	24.1746
Q32M21-3	Gsdma2	0.408901	0.537598	17.4306	18.5139	17.6525	17.3157	17.9219	16.831	17.2489	17.2752	-0.610847	0.553827	17.4053	18.4922	16.9228	17.0733	17.9854	19.1432	17.4176	17.7909
Q32NY4-2	Cnnm3	0.0743852	0.304853	20.2385	19.7994	20.0745	20.0094	20.0036	19.8133	20.0055	20.002	-0.15585	0.301704	19.475	19.3818	19.8201	20.2	19.7961	19.7033	19.7981	20.2029
Q32NZ6	Tmc5	0.20668	0.31227	20.4297	19.6173	20.3713	20.2529	19.3973	20.3709	20.1333	19.9431	-0.308682	0.855803	20.2027	20.3064	20.4783	20.1822	20.6041	20.9877	20.6446	20.1679
Q3B7Z2	Osbp	-0.244852	0.772203	23.7443	24.2556	24.3401	24.4439	24.4381	24.4951	24.4052	24.4247	-0.216395	1.27454	24.409	24.3907	24.0702	24.256	24.5194	24.5871	24.3741	24.5109
Q3KNM2	Marchf5	0.397762	0.430751	21.1455	19.8359	20.1032	19.8301	20.1049	20.3754	19.6996	19.1438	0.308177	0.504984	20.1054	20.5559	20.8615	19.7522	20.3539	20.0964	19.7542	19.8378
Q3T9E4	Tgtp2	-0.160609	0.171125	17.8994	17.6165	17.4586	16.3664	17.6445	17.7736	17.4356	17.1296	-0.128052	0.153811	18.3518	17.1937	17.517	18.2211	17.5273	18.091	18.2532	17.9243
Q3TB82	Plekhf1	-0.31939	0.468112	20.6035	21.1018	21.6485	21.7414	21.7514	21.867	21.6119	21.1425	-0.749972	1.72157	20.9766	20.77	21.2151	20.909	21.425	21.8167	21.3412	22.2876
Q3TBD2-2	Arhgap45	-0.276835	0.0947038	17.5194	18.8284	14.5398	18.6166	17.9603	18.0867	18.1213	16.4432	-0.316068	0.645867	18.9681	18.3583	18.8743	18.8072	18.966	18.9586	18.7297	19.6177
Q3TBN1	Tmem248	0.446692	0.66994	17.0564	18.1056	18.4885	18.184	17.4348	17.6313	17.3319	17.6497	-0.196528	0.233232	18.3838	17.6776	17.3375	17.8703	18.7689	17.6196	17.9447	17.7221
Q3TC46	Patl1	-0.464663	0.83608	15.3554	16.4395	15.5071	15.6902	15.9131	16.3281	16.5444	16.0653	0.0651762	0.121261	15.9814	15.4517	16.2523	15.7343	15.6436	15.9937	15.5769	15.9448
Q3TC93	Hs1bp3	-0.196896	0.591453	21.6492	21.1289	21.4995	21.6213	21.7177	21.5182	21.511	21.9397	0.202326	0.903	21.745	21.5574	21.7841	21.825	21.3693	21.3775	21.7779	21.5777
Q3TCH7	Cul4a	0.085207	0.0903188	17.3714	17.089	16.2716	17.2587	16.6813	17.3355	17.2747	16.3584	-0.2268	0.560364	16.8127	16.8572	16.4728	17.2032	16.7544	17.0924	17.091	17.3153
Q3TCJ1	Abraxas2	-0.00263596	0.00652441	19.6021	19.6245	20.0567	20.0999	19.8301	19.8342	19.8401	19.8894	-0.374352	2.54147	19.5533	19.3956	19.4623	19.4826	19.6854	20.0099	19.7912	19.9048
Q3TCN2	Plbd2	-0.972209	0.384231	19.7005	15.2347	19.7021	19.4938	19.2453	19.7225	19.5835	19.4686	-0.195226	0.346128	19.7126	20.125	19.1374	20.0665	20.1356	19.767	19.8653	20.0544
Q3TDD9	Ppp1r21	0.103222	0.291673	21.0253	20.7691	20.8264	20.5572	21.0202	20.517	20.6049	20.6232	-0.0682154	0.156709	20.7437	20.8723	20.7605	20.824	20.5605	20.7146	20.8764	21.3219
Q3TDN2	Faf2	-0.233803	1.24279	22.9458	23.1086	22.9452	23.0747	23.2414	23.0768	23.1897	23.5016	0.0201321	0.0651409	23.512	23.4334	23.0586	23.1753	23.2049	23.302	23.2642	23.3276
Q3TDQ1	Stt3b	0.0867047	0.523004	23.2854	23.2293	23.4267	23.2327	23.3459	23.1772	23.2476	23.0566	-0.280038	0.874096	23.0071	23.2349	23.0661	22.7068	23.2573	23.6011	23.0293	23.2472
Q3TDX8-5	Cyb5r4	-0.225981	0.29274	18.1092	17.6628	17.8263	16.7764	18.0155	17.5173	18.1174	17.6285	-0.0541835	0.0455317	17.4188	16.4283	17.7442	17.9113	16.6989	17.8073	17.6726	17.5404
Q3TEA8-2	Hp1bp3	0.350921	0.981779	24.0853	24.1237	24.3176	24.6147	24.2144	23.9719	23.997	23.5543	-0.144225	0.780458	23.803	23.9288	24.0417	23.713	24.1046	24.0109	24.0898	23.8581
Q3TFK5-2	Gpatch4	0.109102	0.211697	17.4735	16.902	17.2366	17.1746	16.6665	17.4722	17.1903	17.0213	0.469667	2.02335	17.7701	17.6967	17.9478	17.4518	17.04	17.3675	17.2892	17.291
Q3TFQ1	Spryd7	0.200972	0.105105	18.3516	18.5542	15.5406	17.902	17.3781	17.1621	17.6927	17.3117	-0.223669	0.105071	17.7708	17.1722	16.3774	17.0189	18.3352	18.1969	15.1842	17.5177
Q3TGF2	Fam107b	-0.274394	0.348846	21.413	22.4767	21.9026	21.2076	22.4571	22.0243	21.5523	22.0638	-0.23375	0.318911	21.7886	22.461	21.077	21.6017	21.7784	21.7466	22.1007	22.2375
Q3TGW2	Eepd1	0.24698	0.302645	16.8942	16.8958	16.7358	15.5805	16.0209	16.3566	16.6041	16.1368	-0.116421	0.167681	16.8823	16.4597	16.606	16.8741	16.6924	17.4819	16.823	16.2904
Q3TH73	Ttyh2	-0.121087	0.110311	16.944	15.2093	16.4217	16.7085	16.0625	16.6092	16.5732	16.523	0.13283	0.202649	16.1871	16.0668	16.8512	16.8009	16.3433	16.0041	16.7765	16.2508
Q3THE2	Myl12b	0.0186524	0.0375155	26.9255	26.5812	26.3846	26.509	26.7869	26.5803	26.7356	26.2228	0.458976	1.38085	26.3959	27.1392	26.6053	26.9054	26.352	26.1268	26.4556	26.2754
Q3THG9	Aarsd1	0.163618	0.642131	22.6699	22.5349	22.7743	22.7809	22.4885	22.6881	22.6915	22.2374	-0.350012	1.5423	22.1053	22.3218	22.5045	22.124	22.5426	22.7161	22.4291	22.7678
Q3THJ3	Eif1ad	-0.20023	0.464489	14.4681	14.2462	14.5952	14.6977	14.4231	15.1319	14.8092	14.4438	-0.614988	1.83288	14.1074	13.935	14.4866	14.3959	14.4818	15.0669	14.8552	14.981
Q3THK3	Gtf2f1	0.259946	1.28249	24.0039	23.8625	23.9634	23.8694	23.8539	23.7549	23.6693	23.3813	-0.142219	0.657194	23.6056	23.5659	23.5923	23.4876	23.5052	23.9789	23.6257	23.7105
Q3THK7	Gmps	0.0686765	0.130859	21.9235	21.7034	21.8185	21.2176	21.6419	21.6105	21.861	21.2747	0.209847	0.736571	21.5528	22.1218	22.1116	21.895	21.8177	21.7348	21.6541	21.6353
Q3THS6	Mat2a	0.117033	0.307217	25.7125	25.3368	25.8354	25.983	25.3601	25.6533	25.7198	25.6664	0.476804	1.44737	25.8168	25.6636	25.9449	25.9227	25.5466	25.202	25.7103	24.9819
Q3TIR1-2	Trappc13	-0.0501842	0.081118	20.3506	19.9797	19.7952	20.5846	19.9772	20.3852	20.0238	20.5246	0.302131	1.39422	20.6332	20.3887	20.3923	20.266	20.3414	20.1074	20.1056	19.9174
Q3TIR3	Ric8a	-0.366517	0.578585	20.0581	20.1166	21.0586	21.0392	21.076	21.1491	20.7035	20.8099	-0.865796	1.65262	20.8689	20.3591	19.8671	20.5045	21.1874	21.764	20.8296	21.2818
Q3TIU4	Pde12	0.100177	0.414725	20.9623	20.8865	21.1799	21.0893	20.8476	20.7488	21.139	20.9819	0.202475	0.604667	21.3552	20.8932	21.2674	21.0025	20.8986	20.9237	21.2242	20.662
Q3TIV5	Zc3h15	0.058795	0.163273	23.6908	23.7716	23.7181	24.1582	23.8076	23.9815	23.7489	23.5656	-0.337296	1.93836	23.3788	23.5661	23.3648	23.4791	23.5955	23.9898	23.8025	23.7502
Q3TJ91	Llgl2	-0.114295	0.536541	22.602	22.516	22.7642	22.941	22.7955	22.9106	22.7739	22.8005	-0.118636	0.782341	22.4799	22.656	22.5719	22.723	22.8644	22.7553	22.6593	22.6264
Q3TJD7	Pdlim7	0.0909677	0.258641	26.7101	26.2651	26.4443	26.4917	26.6352	26.3816	26.4348	26.0957	0.039011	0.0675417	26.2834	26.1027	26.5461	26.5285	26.4931	26.0677	26.0012	26.7427
Q3TJD7-2	Pdlim7	-0.0447454	0.106913	23.4321	22.9361	22.9256	23.1152	23.4189	22.9651	23.1627	23.0412	0.0864406	0.154032	22.706	22.6018	23.3321	23.0731	23.0244	22.9002	22.4491	22.9934
Q3TJZ6	Fam98a	-0.0513649	0.360925	23.2089	23.4048	23.3152	23.3681	23.4822	23.3315	23.2798	23.4089	-0.265726	1.31428	23.1213	23.2841	22.9323	23.1974	23.2997	23.6287	23.3535	23.316
Q3TKT4-2	Smarca4	0.0615749	0.252969	23.9464	23.6321	23.8444	23.8263	23.8082	23.9121	23.7242	23.5585	-0.235246	0.921898	23.4689	23.6813	23.4113	23.2277	23.5678	23.9339	23.5384	23.6903
Q3TKY6	Cwc27	-0.117512	0.272558	20.9353	21.5102	21.3085	21.3094	21.5458	21.0092	21.3912	21.5871	-0.122105	0.453908	21.7062	21.655	21.2974	21.2622	21.6595	21.5109	21.6005	21.6383
Q3TL44	Nlrx1	-0.340228	0.538823	20.8982	20.2242	19.7709	20.2356	20.2812	20.3778	20.7859	21.0449	0.0154791	0.0562466	20.7901	20.5552	20.3346	20.5638	20.6288	20.5175	20.5199	20.5156
Q3TLD5	Uri1	-0.0288472	0.073347	19.8412	20.2912	20.0552	19.7219	20.1839	19.8745	19.9896	19.9768	-0.49022	1.30047	19.8917	19.3994	19.9622	19.6828	20.2581	19.8372	20.5972	20.2045
Q3TLH4-5	Prrc2c	-0.00231552	0.00901368	23.3485	23.5747	23.4757	23.5417	23.6203	23.5326	23.5076	23.2893	-0.353271	1.75343	23.2449	23.2588	23.0936	23.3055	23.3016	23.7565	23.5856	23.6722
Q3TLI0	Trappc10	-0.282036	1.20401	20.1655	19.8826	20.3229	19.8389	20.3777	20.2302	20.3015	20.4287	0.236233	0.345226	20.4624	19.7448	19.8958	20.0724	20.5041	19.6075	19.7809	19.3379
Q3TMH2	Scrn3	0.208751	0.316188	19.7631	20.6001	19.494	19.7163	19.7165	19.2916	19.8055	19.9249	0.0645452	0.111598	19.737	20.1099	19.6246	19.4482	19.6745	20.0353	19.2443	19.7075
Q3TMQ6	Ang4	-0.998343	0.638916	16.8479	16.2504	17.173	17.4271	19.9487	17.0583	17.784	16.9008	-0.366529	0.418353	16.6955	16.5342	16.2549	16.8851	16.288	17.6075	16.3682	17.5721
Q3TMW1	Ccdc102a	-0.235331	1.18206	28.2354	28.0327	28.2753	28.3683	28.5289	28.5912	28.2397	28.4931	-0.488324	1.34917	28.3	27.8997	28.1778	28.2598	28.4549	28.8286	28.2794	29.0276
Q3TMX7-2	Qsox2	-0.148312	0.241143	19.5202	18.6968	19.4235	18.8743	18.8658	19.3046	19.5463	19.3913	-0.178502	0.331793	19.7718	19.1926	19.1338	19.5096	19.2282	19.4799	20.0617	19.552
Q3TN34	Micall2	0.0932169	0.33021	20.7441	20.4464	20.6853	20.8036	20.4904	20.5087	20.459	20.8485	-0.297719	1.80559	20.3233	20.5201	20.4276	20.5107	20.862	20.6073	20.8889	20.6144
Q3TNA1	Xylb	-0.099442	0.631835	19.981	20.0573	19.8864	20.1736	20.0463	20.0492	20.195	20.2056	0.273557	1.04787	19.7514	20.2606	20.0146	20.0541	19.8082	19.9407	19.7027	19.5349
Q3TPE9	Ankmy2	-0.0221457	0.0413134	21.342	21.5142	21.4193	21.6115	21.4111	21.091	21.5264	21.9471	0.193924	0.541258	21.6439	21.8193	21.8917	21.5596	21.4875	21.3172	21.964	21.37
Q3TPX4	Exoc5	-0.203613	0.276333	20.1321	18.8939	19.5141	19.2385	19.3793	20.086	19.4771	19.6505	0.865166	2.14661	20.0709	19.6859	19.8588	19.9979	19.142	19.1685	19.3798	18.4627
Q3TRM4	Pnpla6	0.218991	0.536739	21.8844	22.0575	22.4738	22.688	21.9905	22.0378	22.0284	22.1709	-0.155119	0.817672	21.9594	21.9353	22.0444	21.7696	21.8842	22.2272	22.1639	22.0539
Q3TRM8	Hk3	-0.349252	0.382756	13.1609	13.0931	12.7892	12.8572	12.9972	14.4865	12.9103	12.9033	0.574862	1.00679	14.5041	13.5226	13.7946	13.5133	13.679	12.9986	12.9232	13.4344
Q3TSG4	Alkbh5	-0.323621	0.901242	19.8802	20.4275	20.3792	20.5331	20.8928	20.3653	20.6778	20.5785	-0.334711	1.42374	20.14	20.395	20.3308	20.4176	20.4967	20.4404	20.8165	20.8686
Q3TTL0		-0.0251884	0.0443401	13.8739	13.6776	13.57	14.2822	14.0043	13.7256	13.6267	14.1479	0.448191	1.46423	13.7637	13.9761	14.0917	14.24	13.7467	13.8258	13.4317	13.2745
Q3TVI8	Pbxip1	0.0579691	0.337527	24.5532	24.7251	24.6908	24.8971	24.6659	24.6943	24.6026	24.6716	0.0273523	0.15038	24.7385	24.5488	24.8472	24.7572	24.6211	24.6869	24.7655	24.7088
Q3TW96	Uap1l1	0.511139	0.875122	17.9482	16.7822	17.6279	17.8088	17.0929	17.2693	17.1186	16.6416	0.716747	0.497597	17.8701	17.073	17.2953	17.3232	18.0881	17.4077	15.5398	15.659
Q3TWF6	Wdr70	0.0740786	0.192548	20.6674	20.9407	20.7719	21.1837	21.0582	20.5842	20.8837	20.7414	0.0233545	0.053354	20.6637	20.905	21.0998	20.6201	20.8568	20.831	21.0048	20.5026
Q3TWI9	Tmem63b	0.115713	0.396564	18.1962	18.4259	18.4771	18.0868	18.2249	18.412	18.0306	18.0557	-0.335139	0.893518	17.9864	18.0009	17.6815	17.8779	18.4386	18.4935	17.7258	18.2293
Q3TWW8	Srsf6	0.0233264	0.053487	24.1098	24.6242	24.3816	23.9709	24.387	24.2182	24.2346	24.1534	-0.173675	0.526009	23.9407	24.2113	24.1782	23.9228	24.0353	24.6165	24.0837	24.2122
Q3TXS7	Psmd1	-0.0330486	0.167686	23.8249	23.9273	23.7503	23.9332	23.9924	23.7108	23.9458	23.9189	0.0937452	0.480451	23.9087	23.9063	23.8392	23.9627	24.065	23.7278	23.7162	23.733
Q3TYD6	Lmtk2	0.0697956	0.117465	20.6015	20.8242	21.2309	21.2793	20.6388	21.1897	21.1543	20.674	-0.306032	1.26873	20.9593	20.6547	20.8595	20.7489	21.149	21.4068	20.9508	20.94
Q3TYS2	Cybc1	-0.700501	1.51897	20.6782	21.1096	20.8128	20.9036	21.5557	21.5286	21.0471	22.1748	-0.289108	0.350424	22.0538	21.1297	21.0423	20.5295	21.2149	21.9039	21.5354	21.2576
Q3TYX3	Smyd5	-0.34166	1.1465	23.328	23.6841	23.4271	23.8697	23.7824	24.1821	23.7682	23.9429	-0.606343	1.86593	23.55	23.1693	23.3069	23.4306	23.6232	24.3449	23.8364	24.0778
Q3TZW0-2	Ecscr	0.056057	0.14206	9.93348	10.0393	10.203	10.3046	10.146	9.74603	10.0222	10.3419	0.192953	0.322735	11.2495	10.4308	10.8122	11.134	10.6222	10.8125	10.2922	11.1279
Q3TZX8-2	Nol9	-0.0990844	0.38659	19.3304	19.6301	19.4406	19.181	19.4725	19.653	19.4916	19.3613	-0.136014	0.147592	19.2404	18.9971	19.0653	18.8033	19.38	19.784	18.197	19.2892
Q3TZZ7	Esyt2	-0.222499	1.79363	21.6975	21.749	21.6011	21.7206	21.9586	21.7513	21.9193	22.0289	0.0501399	0.0752271	21.5815	21.8131	21.7947	21.8482	22.3115	21.5418	21.2106	21.773
Q3U095	Nxpe2	-0.566164	0.870842	21.4262	22.2365	21.7124	21.1528	21.5209	22.2899	22.4404	22.5414	0.0649767	0.0638271	21.8011	21.9167	20.496	22.0333	21.5556	21.5822	21.4826	21.3667
Q3U0B3	Dhrs11	-0.065408	0.0827584	16.3843	15.3192	15.5878	15.5789	15.4046	15.9299	16.1711	15.6263	-0.196941	0.137643	15.1296	15.7341	15.3579	15.857	15.4567	14.5529	15.8199	17.037
Q3U0J8	Tbc1d2b	-0.0217018	0.0509378	22.7192	22.5894	23.1518	22.9364	22.6759	23.0468	22.7925	22.9684	-0.180977	0.329858	23.5734	22.6674	23.1729	22.9377	22.9254	23.5571	23.2263	23.3664
Q3U0P5	Entpd6	0.00811291	0.0173206	19.5469	19.8546	19.202	19.5141	19.406	19.6728	19.6646	19.3419	0.0937629	0.235132	19.3087	19.603	19.1862	19.3932	19.4899	19.2837	19.4467	18.8958
Q3U0S6	Rasip1	0.325908	0.374405	17.2285	16.4277	15.91	16.5954	15.4543	16.6496	16.4556	16.2985	0.49703	0.797889	17.736	16.9838	17.4392	17.4943	16.1926	17.4641	16.9226	17.0859
Q3U0V1	Khsrp	-0.120698	0.567893	25.2845	24.9164	25.0657	25.0389	25.2657	25.2781	25.2357	25.0087	0.0722065	0.247137	25.0464	25.4102	25.0188	25.0956	25.0383	24.8826	25.1071	25.254
Q3U0V2	Tradd	0.0791254	0.104162	19.2907	18.5617	18.6034	18.1471	18.8219	18.4517	18.8062	18.2066	0.134387	0.309736	18.0686	18.7111	18.3753	18.229	18.2407	17.952	18.5288	18.1248
Q3U186	Rars2	-0.172097	0.372562	21.0366	20.7102	20.4613	20.1275	20.5957	20.7767	20.8661	20.7855	0.369627	0.553495	19.8063	20.9118	20.4614	20.406	20.6555	19.7685	19.9189	19.764
Q3U1J4	Ddb1	-0.172337	1.10108	23.0794	23.2	23.1522	23.3318	23.4689	23.4173	23.1853	23.3812	-0.0391812	0.138937	23.3048	23.2509	23.2568	23.1179	23.3996	23.467	23.0367	23.1838
Q3U1N2	Srebf2	0.54706	0.86262	16.752	16.816	15.7658	16.6322	16.2213	15.9303	16.255	15.3713	-0.107937	0.12552	16.8219	16.9641	15.8365	15.9375	16.7536	16.1175	16.5735	16.547
Q3U1T9-2	Dennd1b	-1.65087	0.794541	17.1852	15.0478	19.6811	18.8962	19.2078	19.2027	19.41	19.5933	0.250459	0.525223	18.9983	19.1656	19.3348	19.0336	18.3111	19.2294	18.8555	19.1345
Q3U2A8	Vars2	0.172153	0.263746	13.206	12.6159	13.1605	13.6738	13.3507	12.63	12.8485	13.1384	0.30429	0.820377	13.2279	13.3572	13.7124	13.4484	13.1078	13.1817	13.4948	12.7444
Q3U2P1	Sec24a	-0.951804	2.25341	16.8962	17.5534	17.2714	17.3703	18.682	18.0936	17.836	18.2869	-0.0540376	0.0536073	17.8944	17.6444	17.5841	18.6914	18.5014	18.1897	18.0039	17.3353
Q3U308	Ctu2	-0.0163035	0.0186567	17.3644	18.4207	18.23	17.7104	18.139	18.0134	17.443	18.1952	0.0732427	0.137499	17.5266	18.2274	18.1591	17.6327	17.8451	17.8135	17.5725	18.0216
Q3U319	Rnf40	0.143414	0.613883	21.4917	21.8858	21.7781	21.523	21.6836	21.5162	21.4581	21.447	0.0146689	0.0453035	21.4188	21.9081	21.5857	21.6852	21.5485	21.5639	21.7514	21.6754
Q3U3C9-2	Gse1	-0.180002	0.474785	20.9582	20.3109	20.4542	20.9059	20.8099	21.0083	20.7786	20.7524	-0.0956025	0.413798	20.6643	20.8491	20.6295	20.5974	20.6046	20.8484	20.6836	20.9861
Q3U3I9	Znf865	0.0380731	0.0508021	16.9362	17.7373	17.4602	17.89	17.132	17.8748	17.33	17.5346	-0.183958	1.20664	17.2322	17.3509	17.3031	17.2513	17.5884	17.6036	17.3837	17.2977
Q3U3R4-2	Lmf1	-0.248677	0.444637	21.6958	22.8187	22.1643	22.0043	22.5484	22.5224	22.1898	22.4172	-0.0742068	0.186083	22.4584	22.5802	21.8961	22.1927	22.3395	22.4569	22.2838	22.3441
Q3U487	Hectd3	0.198872	0.574428	22.5665	22.2576	22.6834	22.2234	22.199	22.0953	22.571	22.07	0.0536742	0.137604	22.1474	22.0046	22.1476	22.2349	22.4264	21.9404	22.1676	21.7855
Q3U4I7	Pyroxd2	-0.439128	0.730595	15.3663	14.5291	14.6936	13.941	15.0258	15.1362	15.0532	15.0712	0.0979021	0.17039	15.667	15.3208	15.1226	15.5866	15.6926	14.9336	15.0958	15.5835
Q3U564-2	Dcp1b	0.307919	0.469423	19.5468	18.5878	19.7646	19.6865	19.399	19.039	19.0741	18.8419	0.213112	0.283879	19.0419	20.136	19.4203	19.2531	19.0137	19.2416	18.9208	19.8229
Q3U5C8	Arhgef16	-0.23753	0.772758	22.2207	22.1173	21.774	22.0016	22.4713	21.9614	22.4306	22.2006	-0.07583	0.167964	22.5747	22.261	22.2408	21.9592	22.1978	22.2198	22.6976	22.2237
Q3U5Q7	Cmpk2	0.0628843	0.1417	21.7331	21.1263	21.0695	21.3641	21.1644	21.2586	21.4725	21.1459	0.0854607	0.316092	21.5803	21.5753	21.4342	21.372	21.6248	21.3545	21.1484	21.4923
Q3U7R1	Esyt1	0.101709	0.728572	25.1945	25.0493	24.9716	25.2273	25.0929	24.9516	25.0231	24.9683	0.125796	0.318603	25.5049	24.9301	25.4878	25.3993	25.3688	24.9379	25.1796	25.3326
Q3U7U3	Fbxo7	0.0345497	0.189905	19.7852	19.7812	19.6462	19.6749	19.861	19.6271	19.578	19.6832	-0.212245	1.4431	19.5528	19.7473	19.5665	19.5838	19.8435	19.8024	19.67	19.9836
Q3U821	Wdr75	-0.144125	0.737258	20.4641	20.7428	20.4054	20.504	20.835	20.6078	20.5573	20.6926	0.326374	0.889685	20.9069	20.7117	20.719	20.6797	20.1332	20.9202	20.2024	20.456
Q3U8K7-2	Kmt5b	0.0474381	0.0840877	17.1039	17.4129	17.6331	17.8692	17.7989	17.2374	17.4648	17.3283	-0.821623	0.899933	16.0637	17.3131	15.5716	17.4262	17.3799	17.5132	17.4754	17.2926
Q3U962	Col5a2	0.154278	0.337428	22.6227	23.065	22.9476	23.369	23.1549	22.9039	22.6021	22.7263	-0.156539	0.174285	23.1473	22.3612	23.5159	22.4597	23.0399	23.0395	22.4962	23.5347
Q3U9G9	Lbr	0.258132	1.22609	24.3562	24.7641	24.5336	24.5601	24.4659	24.3605	24.1344	24.2207	0.0588098	0.182911	24.6	24.4089	24.5134	24.2448	24.232	24.4782	24.6182	24.2035
Q3UA37	Qrich1	0.0463934	0.0728076	20.0109	19.4145	19.7156	19.0457	19.731	19.5244	19.4878	19.258	-0.162469	0.473363	18.8249	19.4165	19.0008	19.3727	19.1734	19.3035	19.4603	19.3275
Q3UB74	Tbrg1	-0.38911	1.12598	16.4286	16.139	16.6809	16.7949	17.0633	16.6752	17.1014	16.7599	0.536071	1.00062	16.9843	17.1851	16.9883	16.9576	17.0372	16.528	16.6576	15.7482
Q3UBX0	Tmem109	0.130929	0.343275	23.3992	23.5839	23.5707	23.9473	23.2408	23.7296	23.3599	23.6472	-0.247072	0.557356	23.7091	23.5006	23.8569	23.2013	23.372	23.9598	23.8916	24.0327
Q3UC65-2	Rsrp1	0.118017	0.0855496	17.5783	16.4407	17.016	17.8468	17.4239	17.2552	15.974	17.7565	0.213753	0.0959083	15.1971	16.8043	17.4907	17.4737	15.2196	17.3073	17.7976	15.7864
Q3UCQ1	Foxk2	-0.244273	0.408753	18.8486	18.7643	19.4037	19.6132	19.0768	19.7494	19.1782	19.6025	0.217029	0.706364	19.0751	19.0367	19.4794	19.3907	19.0154	18.7568	19.2211	19.1205
Q3UDE2	Ttll12	-0.112917	0.525799	20.2438	20.4725	20.3887	20.6527	20.6194	20.4984	20.6529	20.4387	0.0786195	0.285344	20.795	20.9294	20.5156	20.7926	20.7826	20.5923	20.8275	20.5158
Q3UDK1-2	Trafd1	-1.10629	0.418701	15.7006	19.5818	16.0327	16.5357	19.4914	18.4854	18.3891	15.9101	0.61817	0.27277	19.6356	18.4748	16.8706	19.3919	18.7852	17.278	16.3912	19.4459
Q3UDP0-2	Wdr41	-0.247855	0.232844	16.2933	17.3735	15.6834	16.878	17.0785	16.233	17.2424	16.6656	-0.0222948	0.0174116	17.2786	16.3964	17.0525	15.963	17.3705	16.1181	16.2125	17.0786
Q3UDR8	Yipf3	0.0122185	0.0378361	21.8345	21.823	21.9665	21.7274	21.6223	22.0687	21.706	21.9056	-0.178034	0.840814	21.779	21.6333	21.4865	21.7739	22.0694	21.8568	21.7363	21.7223
Q3UE37	Ube2z	-0.208013	0.632369	23.009	23.3616	23.4193	23.5854	23.7558	23.6834	23.3407	23.4274	-0.37791	1.40341	23.395	23.4968	23.1925	23.1165	23.3887	23.7653	23.6299	23.9286
Q3UEB3-2	Puf60	0.103598	0.257088	22.2262	22.0161	21.6253	21.7408	22.036	21.6642	21.8616	21.6322	0.0607705	0.131041	21.7448	22.217	21.9383	21.4584	21.5735	21.8093	21.8833	21.8492
Q3UFK8	Frmd8	0.1322	0.751811	21.978	21.9587	21.7202	21.8018	21.8261	21.5732	21.7068	21.8239	0.0877161	0.400926	21.9887	21.6804	21.8113	21.9807	21.8298	21.8966	21.7755	21.6084
Q3UFS4	Gpatch11	0.384346	1.2463	18.7263	19.0417	18.6202	18.8548	18.6823	18.4821	18.4986	18.0426	-0.277977	0.372155	18.5883	19.0364	17.6959	18.8946	18.6176	18.9029	19.1439	18.6627
Q3UFY7	Nt5c3b	0.385025	0.932545	17.921	17.6147	17.568	17.9083	17.2185	17.9071	17.3072	17.0391	0.539682	0.407798	17.1899	17.7462	17.5986	17.4748	17.8819	16.9624	17.656	15.3506
Q3UFY8	Trmt10c	-0.30932	0.670874	18.5272	18.6341	17.7036	18.3381	18.7052	18.5093	18.4502	18.7756	0.150422	0.280648	18.8532	18.5998	18.4006	18.3982	18.1861	18.0616	18.4629	18.9393
Q3UGP8	Alg10b	-0.0752079	0.0504149	16.9343	16.998	16.8136	16.0688	17.0725	17.5116	17.1544	15.377	-0.0300066	0.0141937	14.8716	16.6261	17.1496	16.6102	17.2677	17.0851	15.9423	15.0824
Q3UGR5-2	Hdhd2	0.099566	0.115802	20.848	19.9449	20.4471	19.553	19.8405	20.2469	20.4423	19.865	0.238917	0.259041	18.9521	19.9866	20.0731	20.2364	19.513	19.056	20.222	19.5013
Q3UGY8	Arfgef3	-0.50751	1.03962	18.9968	20.0844	19.5196	19.4859	20.0177	19.9551	19.7864	20.3575	-0.0805497	0.17264	20.1082	19.6813	19.4134	19.9839	19.9753	19.7628	20.0832	19.6877
Q3UH06-2	Rreb1	0.91709	1.57848	18.056	17.5389	18.3889	18.4411	17.6167	17.26	17.358	16.5218	-0.211366	0.485601	17.16	17.5907	17.7074	17.5222	17.6652	17.2777	18.0023	17.8806
Q3UH53-2	Sdk1	0.0815005	0.261731	16.8391	16.8135	16.8654	16.5113	16.4919	16.7445	16.5479	16.9191	0.202222	0.384447	17.2247	16.9231	17.0017	16.833	16.6643	16.8838	16.3011	17.3244
Q3UH60	Dip2b	-0.340082	0.775771	21.4928	21.7323	21.8301	22.4125	22.298	22.4287	22.0479	22.0533	-0.695167	2.32775	21.6411	21.7086	21.6019	21.8592	22.1964	22.3339	22.8346	22.2266
Q3UH66-2	Wnk2	0.379576	1.28203	20.1633	19.6147	20.0174	20.2318	19.5214	19.4794	19.7883	19.7196	-0.0915308	0.274054	19.8021	19.8288	19.7906	19.8401	19.9664	19.5079	20.1348	20.0188
Q3UHA3	Spg11	-0.147348	0.212432	16.3128	15.752	15.5512	16.6402	16.3222	15.8624	16.3426	16.3184	-0.378067	0.612398	15.7086	16.4233	16.5737	16.2514	16.5068	16.7169	16.0847	17.1608
Q3UHC0	Tnrc6c	0.120445	0.240184	19.201	19.4655	18.7186	19.1143	18.7659	18.7878	19.2027	19.2612	-0.0644312	0.123115	19.5196	18.7173	19.003	18.938	19.0372	18.9253	19.0913	19.3819
Q3UHC7-2	Dab2ip	-0.0639367	0.170081	19.5636	20.0216	19.8446	19.554	19.9728	19.5575	19.9015	19.8077	0.165384	0.796159	20.1606	19.9424	19.6976	19.9876	19.836	19.6923	19.7419	19.8565
Q3UHD6-2	Snx27	-0.0817809	0.187538	21.2298	21.2943	21.1088	20.8859	20.8209	21.5101	21.3198	21.1951	-0.239079	1.12316	20.9761	20.8917	21.0138	20.8376	21.0756	20.9307	21.2671	21.4021
Q3UHE1-2	Pitpnm3	0.285612	0.911139	20.4356	20.3191	20.2877	20.9064	20.2251	20.3077	20.2727	20.0009	0.0290627	0.0575611	20.1363	20.0001	20.1923	20.0754	19.5737	20.2773	20.1006	20.3361
Q3UHF3-2	Mier3	-0.143394	0.182203	18.2634	18.6658	18.4989	19.1609	18.5462	19.4177	18.8946	18.3041	-0.246492	0.254578	17.526	18.2806	17.8635	18.386	18.4506	18.6947	17.2445	18.6524
Q3UHJ0-2	Aak1	-0.215599	1.13421	21.1812	20.7631	20.7943	20.8664	21.0732	21.1655	21.1615	21.0673	-0.0318613	0.165721	21.1215	20.8948	21.0347	20.8715	21.1252	20.9725	20.9164	21.0359
Q3UHK1	Slc2a13	0.657748	0.330891	18.1998	18.0939	18.2861	17.2275	18.4136	17.7374	18.1273	14.898	-0.400998	0.67781	17.0701	17.9336	17.8955	17.7365	17.5493	18.2041	17.9725	18.5138
Q3UHQ6	Dop1b	-0.0712714	0.142323	21.5433	21.1913	21.1729	20.9781	21.5348	21.3523	21.4245	20.8592	0.0130072	0.0298945	21.0771	21.284	21.0111	21.3954	21.4731	20.9359	21.0407	21.2658
Q3UHU5-3	Mtcl1	-0.547713	0.875099	16.7679	15.4472	16.0822	16.5745	16.8526	16.4539	16.7708	16.9853	-0.026176	0.0430914	16.6464	16.0973	16.6505	16.6824	17.0144	16.3307	16.4297	16.4065
Q3UHX0	Nol8	0.0219169	0.0556125	20.0285	20.295	20.0529	20.0227	20.2319	20.2178	20.1474	19.7144	-0.246454	0.737599	19.8833	19.8478	19.5969	19.8061	19.9979	20.4254	20.0046	19.692
Q3UHX2	Pdap1	0.131162	0.293765	26.3284	26.6926	26.8283	26.8048	26.6721	26.7922	26.5456	26.1197	-0.271836	1.17417	26.2389	26.1351	25.9519	26.2207	26.3153	26.6788	26.2002	26.4397
Q3UHX9-2	Spout1	0.316844	1.67241	17.0433	17.1667	17.3212	17.2037	16.6163	16.9842	16.9102	16.9567	-0.500871	0.634498	16.0421	16.1911	16.9287	16.794	16.0939	17.432	17.3334	17.1
Q3UI43	Babam1	0.212187	0.506183	21.5701	21.7552	20.9895	21.5437	21.0361	21.4343	21.1375	21.4018	0.583574	0.680402	21.5407	21.1884	22.0935	21.3789	21.3762	20.2157	21.7762	20.4991
Q3UIA2	Arhgap17	-0.496423	2.29178	20.7542	20.4483	20.8446	20.7958	21.3833	21.0287	21.2345	21.1821	-0.310365	0.59733	20.5125	20.7909	21.4825	21.1995	21.125	21.1752	21.2777	21.6489
Q3UIJ9	Myzap	0.194478	0.762471	22.0175	21.5314	21.8313	21.6301	21.7265	21.4153	21.555	21.5355	0.296154	0.690593	22.1341	21.5113	22.1096	21.9874	21.7672	21.2911	21.5222	21.9772
Q3UIL6-2	Plekha7	0.0383592	0.108818	21.6975	21.6969	22.0101	21.8675	21.8423	21.6147	21.6085	22.0531	-0.0878005	0.679929	21.8109	21.8696	21.7705	21.6428	21.8804	21.7995	21.9658	21.7992
Q3UIR3	Dtx3l	0.295879	1.43372	22.3581	22.358	22.6905	22.6195	22.1596	22.4143	22.1186	22.15	0.0914555	0.199866	22.3927	22.6733	22.9382	22.7546	22.5596	22.7939	22.8247	22.2147
Q3UIU2	Ndufb6	0.325484	0.372016	22.1105	21.65	21.253	20.6917	20.786	21.5397	21.4545	20.6231	0.937357	3.23245	21.1678	21.5635	21.5448	21.3051	20.5746	20.4082	20.6629	20.1859
Q3UJ81-2	Cnep1r1	0.187673	0.29068	16.9459	16.7239	16.6081	16.0958	17.0039	16.2067	16.2538	16.1587	-0.10822	0.0950703	15.4268	15.736	16.8064	16.9137	16.3718	15.8527	16.7251	16.3662
Q3UJB9-2	Edc4	0.14395	0.475924	21.0693	20.9097	20.9435	20.8153	20.4808	20.8697	21.0844	20.7272	0.154121	0.47902	21.1009	21.0394	21.3572	21.0848	21.0159	20.8732	21.3343	20.7424
Q3UJD6-2	Usp19	0.037744	0.110222	22.0817	21.8808	21.7486	21.9412	21.9432	22.0505	21.9416	21.566	0.0336037	0.109099	21.7845	21.7537	21.5593	21.7395	21.4162	21.8962	21.7577	21.6324
Q3UJK4	Gtpbp2	-0.214126	0.49158	16.2179	17.028	16.45	16.7074	17.0456	16.7371	16.8786	16.5984	-0.290973	0.18998	16.5382	17.316	14.6329	16.809	16.6135	16.4873	16.9888	16.3705
Q3UJU9	Rmdn3	-0.18384	0.507732	21.915	22.2843	22.3419	22.6241	22.594	22.6212	22.3944	22.291	-0.243548	0.459779	21.842	22.5043	21.7143	22.5728	22.6008	22.4252	22.168	22.4137
Q3UKC1	Tax1bp1	0.152707	0.36445	20.8544	20.7732	20.4199	20.4191	20.6646	20.4353	20.678	20.0779	-0.24478	0.476817	20.2494	20.5729	20.2491	20.6736	21.0542	20.8869	20.1121	20.6708
Q3UKJ7	Smu1	0.1061	0.926554	23.6237	23.6025	23.5417	23.7524	23.4977	23.4324	23.5594	23.6065	0.0228739	0.0637163	23.5157	23.4992	23.6631	23.4069	23.1601	23.6876	23.5671	23.5787
Q3UKU4	Fam83f	-0.327083	0.288957	22.0816	22.4803	20.8994	20.5308	21.7666	21.6535	21.8597	22.0206	2.5864	0.893328	22.4274	21.694	22.5576	22.0129	19.8017	15.4325	21.8823	21.2298
Q3UL36	Arglu1	0.088985	0.43952	25.6916	25.7968	26.0663	25.7885	25.7903	25.84	25.6969	25.66	-0.182118	0.769028	25.3269	25.5212	25.6576	25.4203	25.4184	25.8706	25.679	25.6865
Q3ULD5	Mccc2	0.0573754	0.192557	23.5568	23.1866	23.3308	23.4769	23.5159	23.1777	23.4289	23.1992	0.310061	1.4159	23.5293	23.2714	23.4431	23.1474	23.1887	22.8371	23.1426	22.9825
Q3ULF4	Spg7	0.0963469	0.228964	21.4024	21.7214	21.6595	21.9106	21.9139	21.263	21.5709	21.5607	0.154931	0.824075	21.4261	21.8308	21.6621	21.6653	21.6027	21.4041	21.5129	21.4449
Q3ULJ0-2	Gpd1l	-0.460043	0.701747	21.8166	21.0526	21.231	20.9369	21.4721	21.2032	21.8361	22.3658	0.857992	1.79756	21.8466	21.4545	22.2877	21.8853	21.4184	20.8411	21.2293	20.5533
Q3ULW8-2	Parp3	0.288509	0.650521	16.4629	16.3774	16.9327	16	15.9913	16.0388	16.1886	16.4003	0.0467613	0.0365371	17.1523	15.6809	16.5842	16.9112	16.2431	15.8209	17.0765	17.0012
Q3UM18	Lsg1	-0.220394	0.571724	19.6439	20.3029	20.0927	20.456	20.2828	20.3859	20.4313	20.277	-0.224256	0.530076	20.2408	20.0489	20.0132	20.0829	19.774	20.624	20.5056	20.3792
Q3UM29	Cog7	-0.0822525	0.120468	18.7092	18.0679	18.1373	17.8665	18.0655	18.394	18.7277	17.9227	0.0349803	0.0516444	18.1154	18.3355	17.5668	18.5446	18.358	17.9698	18.2187	17.876
Q3UM45	Ppp1r7	0.04247	0.0718372	22.0336	21.39	21.5609	21.3816	21.5744	21.7431	21.7507	21.1281	0.348055	1.45668	21.1662	21.5653	21.7405	21.5448	21.2327	21.2213	21.115	21.0555
Q3UMB5	Smcr8	0.457199	1.53422	19.2365	19.2157	18.9864	18.8759	18.5641	18.8124	18.2656	18.8436	-0.143491	0.335936	18.2993	19.0568	18.3569	18.7863	18.8419	18.7484	18.7687	18.7142
Q3UMB9	Washc4	0.252399	0.315284	17.0394	17.4422	16.3193	16.3448	16.0079	16.7878	16.4603	16.8801	-0.54197	0.543501	15.2905	16.7798	16.6769	16.7189	16.1663	16.9757	16.9002	17.5919
Q3UMF0-2	Cobll1	0.0584874	0.315799	22.8412	22.6685	23.0031	22.8359	22.7589	22.805	22.6847	22.8662	-0.216444	1.47504	22.3556	22.579	22.4343	22.5794	22.7865	22.8113	22.6293	22.5871
Q3UMR0-2	Ankrd27	-0.00174236	0.00175986	19.2201	20.3105	20.0607	20.3178	20.0705	19.3898	20.132	20.3239	-0.031661	0.00802321	16.4622	19.7632	20.4512	19.1331	19.3523	20.3705	16.07	20.1436
Q3UMR5	Mcu	-0.175615	0.338557	21.6525	21.3496	21.0283	21.2205	20.9915	21.4641	21.7293	21.7685	0.712779	1.68549	21.612	21.7383	21.5287	21.3846	21.2948	20.9338	20.9258	20.2581
Q3UMT1	Ppp1r12c	0.253841	0.817238	24.2404	24.3251	24.5682	24.6205	24.4585	23.8807	24.1049	24.2946	0.187207	0.45712	24.5393	24.504	24.4955	24.4914	24.3846	24.048	24.0329	24.8158
Q3UMU9-2	Hdgfl2	0.130147	0.573806	20.6113	20.8843	21.0508	20.842	20.7737	20.8416	20.657	20.5954	-0.463716	3.41664	20.5079	20.6287	20.4127	20.5708	20.8771	21.1003	20.9923	21.0051
Q3UMY5	Eml4	-0.185949	1.05129	20.8955	21.1764	21.0646	21.1788	21.3498	21.2192	21.1083	21.3818	-0.198033	0.81479	21.2167	21.2552	20.9881	20.9136	21.2962	21.484	21.3245	21.0611
Q3UN02	Lclat1	0.201828	1.30904	22.5032	22.7765	22.6541	22.621	22.4038	22.5077	22.5522	22.2838	0.168134	0.82904	22.7826	22.8854	22.7019	22.4892	22.5705	22.5684	22.3888	22.6589
Q3UN04	Usp30	-0.00911951	0.00781608	16.512	16.6908	16.2449	15.1835	15.8305	15.8189	16.4717	16.5466	0.255676	0.31558	15.9969	16.9732	15.4508	16.6115	16.1669	15.8548	15.9609	16.0271
Q3UND0-2	Skap2	-0.397287	2.0966	17.8673	17.8345	17.8311	18.1337	18.3522	18.3301	18.1166	18.4568	-0.119118	0.212221	18.5103	18.0835	18.031	18.4926	18.2541	18.8472	17.9885	18.5041
Q3UNH4	Gprin1	0.192466	0.847905	20.8814	20.6661	20.7355	20.8494	20.6114	20.8074	20.6298	20.3138	-0.150565	0.209186	20.5905	20.1573	20.8676	20.8341	20.6731	21.0257	20.143	21.21
Q3UNW5	Tfcp2l1	-1.06728	0.461838	19.7804	15.5521	19.5604	19.692	19.9568	19.3165	19.7068	19.8739	0.87121	0.449044	19.5055	19.5466	19.3372	19.4673	19.5011	16.103	20.0142	18.7535
Q3UNX5	Acsm3	-0.684377	1.3114	22.8071	23.195	22.8577	22.0229	23.3372	23.3093	23.2039	23.7698	-0.223689	0.387504	22.8428	23.4433	22.3506	23.063	23.3189	23.3166	23.0936	22.8653
Q3UP38	Cracr2a	-0.628903	2.04162	17.6612	17.9441	18.1165	17.4782	18.6406	18.4075	18.4421	18.2255	-0.0828128	0.0962139	17.9799	18.1613	17.0917	18.1085	18.1918	18.2903	17.517	17.6734
Q3UPF5	Zc3hav1	0.110773	0.445733	21.3658	21.8793	21.6889	21.7516	21.5525	21.5033	21.5903	21.5965	-0.146075	0.717111	21.5645	21.7595	21.7483	21.5055	21.7265	21.7736	22.0057	21.6563
[truncated: 3,747 more rows]

## Sheet: Table S2
Table S1	Protein changes between wild-type (WT) and legumain-deficient (Lgmn-/-) naïve and DSS colon tissue analysed by bRP and FAIMS
Protein ID	Gene	Log2(WT Naïve/Lgmn-/- Naïve)	-Log10(p-value)	WTVEH1	WTVEH2	WTVEH3	WTVEH4	KOVEH1	KOVEH2	KOVEH3	KOVEH4	Log2(WT DSS/Lgmn-/- DSS)	-Log10(p-value)	WTDSS1	WTDSS2	WTDSS3	WTDSS4	KODSS1	KODSS2	KODSS3	KODSS4	Experiment
A0A0G2JDV3	Gbp6	0.229034	1.03253	21.0035	21.0736	20.8529	21.041	20.898	20.4606	20.7977	20.8985	0.0948038	0.285569	21.6273	21.3864	21.2235	21.6091	21.2564	21.1788	21.6285	21.4034	bRP
A0A140LIF8	Irgm2	0.320499	0.348732	16.3271	17.3173	16.9994	17.0369	16.4983	17.1291	15.693	17.0783	-0.214981	0.147845	17.5661	16.7062	15.6163	16.5622	16.8072	17.0339	15.8096	17.6601	bRP
A0JNU3	Aspg	-0.569761	0.430248	18.0056	15.6803	18.0251	17.8693	17.5542	18.0047	18.143	18.1575	0.999804	0.799803	18.7226	18.23	18.1629	17.8789	18.1696	17.138	18.083	15.6045	bRP
A1A546-2	Isx	0.132594	0.587921	19.4487	19.3879	19.7121	19.6811	19.3025	19.5689	19.5129	19.3151	-0.406269	1.39367	19.0672	19.4782	19.5747	19.1138	19.6117	19.8478	19.5162	19.8832	FAIMS
A1L314	Mpeg1	-0.608459	0.792327	15.8634	17.3588	17.42	16.8296	17.7758	17.5604	17.3708	17.1986	-0.242438	0.95742	17.2111	17.1228	17.2629	17.468	17.6897	17.2122	17.4972	17.6354	bRP
A1L317	Krt24	-0.215681	0.188671	18.1389	18.5588	19.0866	19.4906	19.4197	18.0646	19.1014	19.5518	0.00338078	0.00354888	18.7932	18.8745	19.4915	19.0659	18.4863	18.6754	19.4464	19.6034	bRP
A1L3P4	Slc9a6	-0.00111866	0.00366658	20.6996	20.6594	20.7679	20.4445	20.6219	20.6419	20.4753	20.8365	0.603611	1.88841	21.063	21.1263	20.8739	20.9884	20.6319	20.0066	20.2813	20.7174	bRP
A2A432-2	Cul4b	0.0511718	0.138575	20.3074	20.4561	20.2264	20.494	20.5936	19.9934	20.3003	20.392	-0.103114	0.503328	20.1748	20.5266	20.2982	20.2246	20.3806	20.5538	20.3033	20.3989	bRP
A2A4P0	Dhx8	0.243386	0.543911	18.1686	18.26	18.5684	18.2702	17.5469	18.445	18.1516	18.1502	0.0177369	0.0301856	18.7095	18.2716	18.3673	17.917	18.103	18.1754	18.276	18.64	bRP
A2A5R2	Arfgef2	-0.0219045	0.0389359	21.1758	21.7075	21.0492	21.2992	21.5093	20.9358	21.4059	21.4683	0.146442	0.354265	21.2998	21.6102	20.8763	21.1281	20.9403	21.1828	21.2823	20.9231	bRP
A2A6A1	Gpatch8	0.104364	0.260591	20.7052	20.9991	20.7551	20.5579	20.3865	20.9758	20.7698	20.4677	-0.31822	0.950024	20.2391	20.2939	20.7628	20.3257	21.0048	20.7359	20.7423	20.4114	bRP
A2A791-2	Zmym4	0.000119209	0.000147576	19.1402	19.4234	20.1886	20.048	19.6417	19.9378	19.469	19.7512	-0.299649	0.497337	19.8386	20.187	18.9635	19.4495	19.758	20.1268	19.8123	19.9401	bRP
A2A7S8-2	Kiaa1522	0.0378375	0.0935803	23.6405	24.1231	24.1913	24.0633	24.1585	24.0346	23.8128	23.861	-0.447033	2.42528	23.5952	23.5666	23.417	23.6205	23.9871	24.2379	23.9274	23.8352	bRP
A2A863-2	Itgb4	-0.0892434	1.20577	24.4001	24.4186	24.3346	24.4518	24.5332	24.5382	24.4827	24.4079	-0.0538049	0.592526	24.3749	24.3017	24.4406	24.3767	24.4323	24.4669	24.3352	24.4747	FAIMS
A2A863-3	Itgb4	-0.00583649	0.0602657	24.606	24.6756	24.5631	24.6842	24.6314	24.6575	24.5896	24.6739	-0.140978	0.947447	24.4722	24.4502	24.5095	24.5005	24.5146	24.7176	24.4801	24.784	bRP
A2A8L1	Chd5	6.76724	1.44399	16.2622	15.8117	18.8881	7.36816	8.37093	7.0571	7.78924	8.04398	1.95411	0.259434	7.89425	15.8775	15.8067	8.01872	8.09621	7.77328	7.70998	16.2012	FAIMS
A2A8L5	Ptprf	-0.0835166	0.23973	21.9401	22.2629	22.0366	22.0814	21.9783	22.2966	21.9342	22.4459	-0.205636	0.369641	21.697	22.2311	22.1756	21.9863	22.2597	22.743	22.1889	21.7209	bRP
A2A8Z1-2	Osbpl9	0.126534	0.454469	19.9213	20.1047	20.3995	20.0216	20.1197	19.7839	20.0192	20.0181	-0.419219	1.15195	19.5139	19.9145	20.1768	19.609	20.1613	20.5686	20.0868	20.0744	bRP
A2A9C3-2	Szt2	0.0102115	0.0293583	16.5793	16.5986	16.5649	16.8861	16.8446	16.7599	16.4726	16.511	-0.0365434	0.0988087	16.8668	16.7794	16.5974	16.8306	16.4872	16.8558	17.077	16.8004	FAIMS
A2A9F4	Kdf1	-0.883089	0.387747	15.5514	19.9756	18.9507	18.9858	19.5876	19.6569	18.6404	19.1109	-0.933435	0.811768	18.3988	18.5055	16.5285	18.3521	18.0011	19.5463	18.9357	19.0356	bRP
A2AAE1-2	Bltp1	0.0944576	0.211317	20.9336	20.6149	21.1731	21.3131	20.9251	21.1586	20.8474	20.7258	-0.0907435	0.173732	20.6143	20.6925	21.1263	20.8721	20.726	21.3569	20.99	20.5954	bRP
A2AAY5	Sh3pxd2b	0.0776868	0.493146	21.736	21.6429	21.8204	21.7414	21.8408	21.583	21.6266	21.5797	-0.357553	0.87232	21.9359	21.8459	21.3919	21.7762	21.9502	22.06	21.7967	22.5733	bRP
A2AB59	Arhgap27	-0.0816483	0.117784	22.2747	21.6746	22.3661	22.4599	22.0955	21.8799	22.3786	22.7479	0.0225415	0.056972	22.5111	22.6427	22.5878	22.3448	22.3858	22.4797	22.8496	22.2812	bRP
A2AB59-2	Arhgap27	0.0700297	0.312065	22.8728	22.8588	22.9304	23.0902	22.7856	22.8325	22.7555	23.0985	0.0149245	0.111224	23.043	22.9323	22.9304	22.9383	22.8781	23.0086	22.871	23.0266	FAIMS
A2ABV5	Med14	-0.363752	0.962114	17.6275	18.4572	18.1243	18.3549	18.3696	18.5759	18.4529	18.6206	-0.117867	0.261685	18.4549	18.0794	18.3786	18.3418	18.6461	18.1017	18.7799	18.1985	bRP
A2ACJ2	Faap100	0.147212	0.261666	17.4074	17.0104	17.537	17.2677	17.1222	17.0153	16.7739	17.7223	0.264501	0.276842	16.9163	16.4639	17.5035	16.9473	16.4625	16.637	16.0502	17.6232	bRP
A2ADY9	Ddi2	0.00570059	0.0108411	23.3591	22.9699	22.9481	22.5568	22.8963	23.0999	23.0187	22.7962	0.0392394	0.142652	22.7481	22.8092	22.6544	23.0084	22.8671	22.6524	22.9139	22.6298	bRP
A2AF47	Dock11	-0.0415711	0.0628117	19.2481	19.3966	18.7763	18.7304	19.0106	18.7175	19.0738	19.5158	0.0395503	0.0960814	19.1107	19.1706	18.9506	18.9431	19.1086	18.7588	18.7995	19.3499	bRP
A2AFS3	Elapor1	-0.465903	0.954661	22.1549	22.4432	21.6017	21.7614	22.6312	22.3356	22.0655	22.7925	-0.101768	0.248123	22.386	22.278	22.0268	21.8325	22.2074	22.4448	22.3455	21.9327	bRP
A2AFS3-2	Elapor1	-0.486486	0.592393	18.228	18.8108	18.6802	18.0131	19.1328	19.1643	17.9268	19.454	-0.0272727	0.0201689	18.8348	19.0106	17.1551	18.8566	18.1148	18.6623	18.4527	18.7364	bRP
A2AGT5-2	Ckap5	-0.0214829	0.0380806	21.0803	21.2999	20.65	21.2509	21.2956	20.7956	20.9608	21.315	0.370616	1.3069	21.6185	21.1728	21.6346	21.4015	21.1146	21.0337	21.3511	20.8457	bRP
A2AHC3	Camsap1	0.124183	0.192077	18.2982	17.5985	18.4884	17.6627	18.1074	17.8341	18.0381	17.5714	-0.0553455	0.156207	17.8341	18.0599	17.9329	17.8109	17.9579	18.1968	17.6245	18.08	bRP
A2AI05-2	Ndor1	-0.042273	0.0666508	16.7266	16.5196	16.4534	17.2387	16.807	16.9828	16.9432	16.3744	-0.160389	0.281164	16.383	16.9119	17.015	16.6995	16.7843	16.768	17.4762	16.6226	bRP
A2AI08	Tprn	-0.207759	0.765481	19.516	19.7762	19.4011	19.4753	19.7267	19.7079	19.5269	20.0382	-0.0136485	0.0314637	19.8549	19.7604	19.6748	19.9224	19.7326	19.6908	20.2277	19.616	bRP
A2AIV2	Virma	0.208079	0.359525	17.8909	18.5279	18.5956	18.3207	17.5762	18.4733	18.2707	18.1827	-0.32483	1.34389	18.3519	18.6996	18.2538	18.5113	18.6289	18.9863	18.6549	18.8458	bRP
A2AIV8	Card9	-0.0806627	0.299838	20.4495	20.3086	20.6503	20.6499	20.7304	20.3785	20.6175	20.6546	-0.137032	0.200651	21.5831	20.9278	20.9261	20.9931	20.7887	21.1654	21.1852	21.839	bRP
A2AIW0-2	Entr1	-1.13957	0.448863	18.8767	15.4353	19.9609	20.2785	20.3628	20.0068	19.5808	19.1594	0.105882	0.160037	19.8341	19.739	19.8026	19.938	19.5939	19.7311	20.3877	19.1775	bRP
A2AJ15	Man1b1	0.180718	0.332778	18.5871	19.293	18.6515	18.4078	18.7115	18.3084	18.8296	18.3672	-0.495608	0.328572	15.9561	18.7195	18.0792	18.5057	18.1239	18.5713	18.364	18.1837	bRP
A2AJ76	Hmcn2	-0.25535	0.916195	22.7017	23.2842	22.8727	22.8455	23.3714	23.1608	23.1248	23.0683	-0.182754	0.713321	23.102	23.206	22.9202	22.7769	23.1869	23.1323	23.016	23.401	bRP
A2AJI0	Map7d1	0.124447	0.341422	20.0792	20.6088	20.2718	20.6065	20.4601	20.1468	20.1031	20.3585	-0.0202508	0.0362505	20.4919	20.191	20.4258	20.3285	20.3909	20.8065	19.9175	20.4033	bRP
A2AJI0-2	Map7d1	0.0556684	0.166738	19.5125	19.3007	19.685	19.8936	19.5812	19.5504	19.5752	19.4624	-0.0165324	0.0367858	19.3939	19.2057	19.6684	19.7774	19.3552	19.4076	19.663	19.6857	FAIMS
A2AJK6	Chd7	-0.0341105	0.161039	19.6804	19.5934	19.8948	19.7974	19.8727	19.8429	19.6932	19.6937	-0.105514	0.314147	19.646	19.5958	19.4242	19.6724	19.6632	19.9441	19.8145	19.3387	bRP
A2AJK6-3	Chd7	0.0606794	0.136109	19.7576	20.2176	20.1684	20.4378	20.1049	20.0107	19.8978	20.3254	-0.0172725	0.0421102	20.2717	19.8205	20.368	20.0161	19.9526	20.1002	20.2494	20.2431	FAIMS
A2AJQ3-2	Dpy19l4	0.528357	0.619661	17.0401	17.5994	17.0202	15.8147	16.1798	16.6294	16.5551	15.9968	0.397846	2.84121	16.825	16.828	16.7994	16.8049	16.6137	16.3008	16.3238	16.4276	bRP
A2AJT4	Pnisr	0.113215	0.919898	21.0487	21.278	21.1269	21.0982	21.1296	21.0344	20.9652	20.9698	-0.197944	0.913379	20.8085	20.8564	20.5533	20.704	20.7197	21.0909	21.0521	20.8514	bRP
A2AKK5-2	Acnat1	0.149312	0.230658	18.9459	17.7848	18.5118	18.4705	18.0764	18.218	18.2576	18.5637	0.282226	0.614884	18.7386	18.491	18.2168	18.7067	18.3539	18.2673	18.6372	17.7658	FAIMS
A2AKQ0-2	Slc35d1	0.75453	1.42264	22.5152	21.6597	22.3801	22.7204	21.1664	21.6015	21.5137	21.9756	-0.114705	0.159159	22.2161	21.853	22.3364	22.0557	22.8954	22.3629	21.7595	21.9023	bRP
A2AKX3-2	Setx	0.0416589	0.0969661	17.3079	17.2243	17.6347	17.4137	17.4279	17.2372	17.6762	17.0726	-0.143302	0.256226	17.9671	17.9038	17.9789	17.2806	17.5068	18.2554	17.9966	17.9447	bRP
A2AL36	Cntrl	0.162251	0.379355	17.8022	17.9239	17.6412	17.5328	17.8956	17.611	17.6383	17.1061	-0.710456	1.80906	17.6109	17.2582	17.2969	17.9404	18.1507	18.174	17.9834	18.6402	bRP
A2ALK8	Ptpn3	-0.1724	0.742319	19.013	19.3424	19.3743	19.5093	19.495	19.5913	19.4609	19.3815	-0.365872	1.34359	18.8835	18.8711	19.0824	19.0756	18.9906	19.4013	19.3499	19.6341	bRP
A2ALS5-2	Rap1gap	-0.684108	1.49509	22.0963	22.3423	22.9558	22.0676	22.735	23.2761	22.9174	23.27	-0.90475	2.11222	22.3153	22.6994	21.8397	22.7964	23.4234	23.1453	23.2363	23.4648	bRP
A2ALU4	Shroom2	0.292458	0.593677	17.1778	16.7306	17.2558	17.5887	16.8913	16.9059	16.5233	17.2624	0.424087	0.644624	17.0841	17.8463	16.7312	17.3448	16.9267	17.1398	17.0319	16.2116	bRP
A2AM29	Mllt3	-1.4319	1.08081	16.0665	14.8337	15.521	15.1578	15.3685	18.2002	17.5193	16.2185	1.014	0.732184	17.5019	17.1287	14.9735	16.5315	15.1959	14.5946	15.9938	16.2952	bRP
A2AN08-3	Ubr4	-0.245351	1.3664	23.3332	23.2464	23.6391	23.5746	23.7364	23.6881	23.648	23.7024	-0.0480118	0.319497	23.4682	23.5263	23.524	23.645	23.6434	23.686	23.4495	23.5767	bRP
A2AP18-3	Plch2	-0.803317	0.487592	19.2669	16.3131	19.4619	19.148	19.2637	19.2259	19.4461	19.4674	0.0409741	0.0493327	19.5479	19.7161	18.9631	19.3977	19.1881	19.6017	18.7813	19.8898	bRP
A2APV2-3	Fmnl2	0.162177	0.0806	16.7928	15.0797	17.0855	17.0243	17.5793	14.9336	16.2127	16.6082	-0.873723	0.694318	15.517	17.5906	15.9348	17.8868	17.4774	17.3692	17.5181	18.0594	bRP
A2AQ19	Rtf1	0.223586	0.888503	20.646	20.997	20.8937	21.2174	20.6652	20.6131	20.8134	20.7682	0.0260558	0.108549	20.4811	20.6417	20.7247	20.7749	20.7733	20.6887	20.5287	20.5274	bRP
A2AQ25	Skt	0.235137	1.41644	22.4787	22.3281	22.6473	22.5531	22.4127	22.1474	22.2059	22.3005	-0.272501	0.883192	22.0913	22.5349	22.1937	22.1284	22.4086	22.6038	22.7854	22.2404	bRP
A2AQ25-3	Skt	0.126253	0.177616	16.9855	17.1773	17.4511	16.7942	17.4153	16.8372	16.3639	17.2867	0.122577	0.182791	16.5197	17.4437	16.9307	16.5885	16.2937	16.9887	16.8878	16.8221	bRP
A2AR02	Ppig	0.0314364	0.0695557	23.2723	23.5281	23.7298	23.8252	23.7249	23.6501	23.6041	23.2505	-0.153078	1.08492	23.4611	23.3783	23.3555	23.3016	23.5781	23.4553	23.3901	23.6853	bRP
A2ARA8	Itga8	-0.297439	1.05626	19.246	19.5626	19.7295	19.1504	19.8641	19.6256	19.7484	19.6402	-0.230544	0.752534	20.0007	19.3226	19.6072	19.6457	19.7403	19.8164	19.9552	19.9865	bRP
A2ARP1-3	Ppip5k1	-1.31076	0.584777	16.59	16.8038	14.6245	18.4538	18.4822	15.8324	18.5168	18.8838	-0.586297	0.485423	16.2569	18.0623	17.3385	18.4732	17.592	18.809	18.151	17.9241	bRP
A2ASQ1-2	Agrn	-0.0243764	0.134629	23.7079	23.6362	23.7263	23.6341	23.5418	23.6964	23.709	23.8549	-0.0438519	0.116239	23.8412	23.651	24.0755	23.7858	24.0797	23.5771	23.8903	23.9818	bRP
A2AT37	Upf2	-0.154136	0.456724	22.0873	22.3508	22.6881	22.198	22.6934	22.5101	22.3501	22.3871	-0.388631	1.65672	22.3022	22.1094	22.2949	21.9211	22.5296	22.7728	22.3387	22.5411	bRP
A2AUM9	Cep152	0.979729	0.923101	15.4794	15.7594	14.2278	13.9485	13.626	13.8949	13.2862	14.6891	-0.507119	0.169653	15.7075	16.0678	17.4846	13.59	15.7251	17.022	14.1462	17.9852	bRP
A2AUY4-2	Baz2b	-0.213633	0.676138	20.0763	20.3006	20.0094	19.9008	20.3083	20.2908	19.9609	20.5816	0.0186019	0.0396678	20.4302	20.4527	20.1155	20.2324	19.9524	20.5702	20.4672	20.1667	bRP
A2AVZ9	Slc43a3	-0.161365	0.183936	16.674	16.6483	15.853	17.1049	16.3488	16.7812	16.4556	17.3401	-0.286157	1.01752	16.8588	16.9569	17.3944	17.128	17.3716	17.4184	17.5512	17.1414	bRP
A2AWA9	Rabgap1	-0.0448833	0.0945462	22.2293	22.6931	22.6831	22.2714	22.8139	22.2524	22.4279	22.5623	-0.181223	0.601937	22.3265	22.439	22.1197	22.6339	22.5588	22.5676	22.3302	22.7874	bRP
A2AWP8-2	Arhgef10l	0.553013	1.93762	18.9779	19.2307	19.2899	19.2139	18.9604	18.5032	18.7165	18.3202	-0.257952	0.473265	19.2557	18.8256	18.6838	18.6483	18.6941	19.5212	18.836	19.3939	bRP
A2AX52	Col6a4	0.21418	0.588445	23.7515	23.6543	23.9432	23.891	23.2458	23.5568	23.5659	24.0148	0.236887	0.372236	23.3907	23.6472	24.0782	23.5622	23.9249	22.7961	23.4708	23.5388	bRP
A2BDX3	Mocs3	0.135229	0.26975	21.0849	20.7065	20.9149	20.5555	21.1149	20.3437	20.7796	20.4827	0.187857	0.342103	20.632	20.5599	20.7244	20.5968	20.3891	20.3377	21.0759	19.959	bRP
A2BE28-2	Las1l	0.215663	0.867873	20.6484	20.9456	20.6371	21.1136	20.6158	20.5197	20.7377	20.6088	-0.326495	0.84253	20.6634	20.5011	20.4364	20.506	20.7059	21.2034	21.1121	20.3914	bRP
A2BH40	Arid1a	0.00252819	0.009654	20.6765	20.7601	20.7184	21.0167	20.705	20.7985	20.7506	20.9076	-0.0485859	0.217166	20.7536	20.7316	20.7968	20.7262	20.706	21.0341	20.8306	20.6318	FAIMS
A2BH40-3	Arid1a	0.0402417	0.273441	22.2418	22.3294	22.3109	22.4996	22.3396	22.2498	22.3601	22.2711	-0.149556	0.633182	21.8947	22.1923	22.4139	22.2444	22.2745	22.4105	22.3665	22.2921	bRP
A2BIM8	Mup18	-0.387902	0.347455	21.0842	20.1656	20.936	20.3554	19.7522	21.4402	21.5304	21.3701	0.506948	0.593356	22.1223	20.5037	21.2171	20.8787	20.9134	20.1756	20.5094	21.0956	bRP
A2CG63-2	Arid4b	-0.00725889	0.022827	20.7198	20.7409	20.4211	20.7762	20.7902	20.736	20.6934	20.4673	-0.282088	2.13701	20.0546	20.2289	20.1954	20.2034	20.3127	20.4591	20.438	20.6008	bRP
A2RSJ4	Bltp3b	0.19781	1.0389	20.3238	20.0434	20.1938	20.0129	20.0768	20.0347	19.7857	19.8854	-0.046618	0.0918018	20.1086	19.9622	20.3398	20.2199	19.8631	20.1507	20.6623	20.1409	bRP
A2RSY6-2	Trmt1l	0.136685	0.308988	19.6611	20.2335	19.7741	19.5181	19.506	19.545	19.9622	19.6269	-0.277983	0.507372	18.9793	19.2875	20.0675	19.2289	19.8691	19.4684	19.5879	19.7497	bRP
A2RT67	Dennd3	0.105479	0.222395	18.0523	18.0515	18.0252	18.42	17.8362	18.3335	17.6687	18.2886	-0.17331	0.474019	18.4567	18.0928	18.0997	18.2964	18.2827	18.3002	18.8294	18.2266	bRP
A2RTL5	Rsrc2	-0.30419	0.468929	19.0599	20.1531	19.4184	19.2876	19.2635	19.9448	19.9439	19.9835	-0.673113	1.85141	19.1578	18.9127	18.724	19.0599	19.3045	20.1027	19.4689	19.6708	bRP
A3KGB4	Tbc1d8b	0.116385	0.221298	19.7902	20.0276	19.7752	19.3357	19.9885	19.6603	19.5735	19.2407	-0.214463	0.588363	19.4219	19.3838	19.5608	19.5975	19.9958	19.2371	19.8219	19.7672	bRP
A3KGF9	Ccdc9b	0.192191	0.239048	20.2788	21.5394	21.033	21.0763	21.3486	20.4638	20.6001	20.7462	-0.168831	0.905798	21.0004	21.0614	21.1312	20.9011	21.2206	21.4089	21.0922	21.0477	bRP
A3KGS3-2	Ralgapa2	0.0516701	0.102731	15.7406	15.3789	15.8593	15.9747	15.6689	15.8725	15.3182	15.8873	-0.121548	0.470875	15.8016	15.4922	15.4619	15.6673	15.7338	15.503	15.9195	15.7529	bRP
A3KGV1-2	Odf2	0.0808902	0.245636	19.5899	19.7767	19.7707	19.7718	19.8249	19.641	19.8274	19.2922	-0.0614071	0.280495	19.8177	19.5056	19.7735	19.8679	19.8231	19.681	19.8644	19.8418	bRP
A3KMP2-2	Ttc38	0.340179	0.78613	21.6537	20.7145	21.1969	21.2108	20.9382	20.7494	21.0779	20.6497	0.682136	2.42646	20.5635	20.8697	21.1972	20.7892	19.9699	20.2743	20.2569	20.19	bRP
A4UUI3-2	Gbp4	0.269419	0.168568	16.0095	17.2734	16.626	16.8722	17.1669	14.7655	16.7853	16.9857	-0.167213	0.373068	17.1853	17.3388	17.3475	16.9534	16.8712	17.6039	17.4351	17.5837	bRP
A6H584	Col6a5	0.137903	0.38121	22.0747	22.1108	22.3618	22.7269	22.0932	22.1047	22.2817	22.243	0.109353	0.302969	22.1417	22.0253	22.5521	21.9696	21.8775	22.119	22.2322	22.0226	bRP
A6H5Y3	Mtr	0.153355	0.231148	16.6552	15.9049	16.0163	15.9569	16.3688	15.6763	16.2855	15.5892	-0.262343	0.365921	15.9031	15.873	15.1481	16.6216	16.0643	16.1628	16.0091	16.359	FAIMS
A6H5Z3	Exoc6b	-0.124455	0.287738	18.4524	18.5318	18.7955	18.2306	19.0095	18.3821	18.4854	18.6312	0.137003	0.700482	18.7822	19.0558	18.8801	18.9006	18.9425	18.5917	18.8325	18.7039	bRP
A6H611	Mipep	0.391979	0.503514	18.6975	18.7142	18.6404	17.7126	17.3624	18.0074	18.6077	18.2193	0.742102	0.425352	16.9448	18.2776	17.8897	18.1314	17.7751	18.1081	17.4281	14.9638	bRP
A6H619-2	Phrf1	0.192332	0.470605	19.8049	19.7746	20.2558	20.505	19.7573	19.995	19.8924	19.9262	-0.273165	0.572468	20.1428	19.9463	19.3468	20.1242	19.857	20.2927	20.42	20.0831	bRP
A6H6A9	Rabgap1l	-0.297973	1.33264	21.4984	21.0768	21.4854	21.1353	21.5333	21.6259	21.5298	21.6986	-0.13275	0.394913	21.5274	21.0618	21.2149	21.6086	21.444	21.5592	21.3061	21.6344	bRP
A6H6A9-3	Rabgap1l	0.0100927	0.0188117	19.499	19.0137	19.5173	19.0467	19.4682	19.3145	19.3356	18.918	-0.126121	0.192626	19.262	18.9908	18.3324	19.252	19.2239	18.6821	19.2801	19.1557	bRP
A6H6E2	Mmrn2	-0.127234	0.308941	20.1664	19.8967	20.0389	20.0482	20.3999	20.3128	20.2683	19.6782	0.0542893	0.0585309	20.398	19.9756	20.5102	20.0106	19.9268	20.3212	19.5131	20.9162	bRP
A6H8H2-2	Dennd4c	0.165179	1.73088	23.3962	23.3872	23.528	23.418	23.1916	23.2065	23.3185	23.3522	-0.270288	1.98716	23.0912	23.1295	22.9852	23.2266	23.287	23.2903	23.4329	23.5036	bRP
A6PWY4-2	Wdr76	0.211468	0.99358	19.1849	18.9825	19.0509	18.929	18.9157	18.8392	18.9891	18.5574	-0.186162	0.833475	18.7404	18.8629	18.6211	18.49	18.7992	19.088	18.7285	18.8433	FAIMS
A6X8Z5	Arhgap31	-0.210662	0.193878	7.66114	7.21279	7.49022	8.12387	7.25396	7.68203	7.44422	8.95047	0.194916	0.154268	9.18998	7.33456	8.73579	7.84921	7.68251	7.88024	8.77848	7.98864	FAIMS
A6X935-2	Itih4	0.252974	0.744613	22.659	23.1761	22.8597	23.1775	22.5246	22.5813	22.7498	23.0048	-0.260105	0.306718	25.6145	24.4733	24.7091	24.6967	25.2622	25.0293	24.5161	25.7265	bRP
A7L9Z8	Atp2c2	-1.02	1.67344	16.2935	17.629	16.9379	16.4162	18.0344	17.6197	17.6202	18.0822	-0.40849	2.7334	17.3408	17.3947	17.2271	17.0725	17.7516	17.624	17.6673	17.6262	bRP
A8C756	Thada	0.175873	0.373859	19.4787	19.7412	19.1334	19.1074	19.4794	19.2707	18.8197	19.1874	0.215783	0.912785	19.4114	19.743	19.6324	19.7674	19.5598	19.1734	19.4224	19.5354	bRP
B0V2N1-2	Ptprs	-0.906969	0.803405	17.9831	16.3264	15.9805	15.5663	17.6289	17.4305	17.5958	16.829	-0.224738	0.068612	15.2306	14.7179	18.5872	17.4688	17.5779	15.2146	18.2971	15.8139	bRP
B1AR13	Cisd3	0.143583	0.193673	23.4915	22.9056	22.9654	22.5272	22.261	22.9358	23.2936	22.825	0.484495	1.83115	22.7108	23.0327	22.8858	22.8907	22.7069	22.2201	22.4959	22.1591	bRP
B1ARD6	Slfn9	0.034616	0.0626993	19.7035	20.1475	19.7953	19.9461	20.2843	19.8218	19.8941	19.4537	0.18622	0.484324	19.5823	19.4225	19.4715	19.4195	18.9062	19.6638	19.4672	19.1136	bRP
B1AVH7	Tbc1d2	-0.0915809	0.2018	22.3306	22.545	23.0792	22.9065	22.9411	22.8202	22.811	22.6553	-0.389904	1.14896	22.6045	22.2722	22.7958	22.3479	22.5527	23.0777	23.1221	22.8275	bRP
B1AVY7	Kif16b	-0.022325	0.0320637	18.1683	17.8333	17.3414	18.4446	18.0568	17.8993	17.9426	17.9782	0.137138	0.389686	17.7319	17.5249	18.1688	18.0016	17.7159	17.5919	17.6965	17.8744	bRP
B1AVZ0	Uprt	-0.335885	1.04799	20.7026	20.4298	21.0581	20.6846	20.7504	21.2119	21.0923	21.1642	-0.177276	0.395422	20.6342	21.0766	20.6712	21.2101	20.9131	20.7844	21.2842	21.3196	bRP
B1AWL2	Znf462	-0.508097	1.79386	14.8297	15.2717	15.4886	15.2771	15.7623	15.5882	15.6598	15.8892	0.108881	0.406509	15.6884	15.7857	15.4974	15.9164	15.8457	15.5168	15.5193	15.5704	bRP
B1AY10	Nfx1	0.146587	0.261538	20.2124	20.5642	20.3476	19.9443	20.2798	20.2639	20.3825	19.5559	-0.463643	1.80331	19.411	19.8226	19.6929	19.7266	20.1948	20.4001	19.9367	19.976	bRP
B1AY13	Usp24	0.0304165	0.104067	21.0656	21.3791	21.1547	21.429	21.2634	21.0512	21.2432	21.3489	-0.051537	0.249715	21.0332	20.8599	21.1167	20.806	20.9905	21.1279	20.9364	20.9671	bRP
B1AZA5	Tmem245	0.612634	2.05406	20.5396	20.892	20.7888	21.0712	20.4538	20.3641	20.0131	20.0102	0.134714	0.225748	20.223	19.8176	20.532	20.5335	19.7302	20.4191	19.9968	20.4211	bRP
B1AZI6	Thoc2	-0.156642	0.476704	21.7186	21.7457	21.6776	22.2874	22.0362	21.9143	22.0077	22.0978	-0.186684	0.820797	21.9833	21.8803	21.9938	21.8126	22.0501	22.2501	22.2858	21.8307	bRP
B2B9E1	Triqk	-0.302383	1.18546	22.9211	23.0453	23.1175	22.5256	23.1613	23.2296	23.2624	23.1658	-0.435524	1.95076	23.1072	22.8088	22.9638	22.8673	23.4088	23.584	23.0957	23.4007	bRP
B2RPV6	Mmrn1	-0.0455418	0.100315	19.0757	18.6569	19.2064	19.3659	19.0502	19.3037	19.1443	18.9888	0.19474	0.309695	19.4865	18.9945	18.9004	18.9261	19.1406	18.8726	18.2495	19.2657	bRP
B2RQC6	Cad	-0.143187	0.404385	22.9051	23.3427	22.8368	22.6766	23.2255	23.0346	23.1413	22.9326	0.0141077	0.054204	22.8769	22.9846	22.7937	22.9167	22.7279	23.0577	22.9799	22.7499	bRP
B2RQC6-2	Cad	0.0478907	0.144425	21.9927	22.5201	22.1864	22.1349	22.3145	22.165	22.1309	22.0321	0.028605	0.170737	22.1518	22.2025	22.0137	22.1509	22.1037	22.2417	22.0504	22.0087	FAIMS
B2RQE8	Arhgap42	-0.689956	0.398996	17.3818	17.4493	14.5852	17.7091	17.6733	16.9424	17.4494	17.8202	-0.11507	0.162373	16.8974	17.6167	17.8722	17.7494	17.3374	17.4907	17.6732	18.0947	bRP
B2RR83	Ythdc2	0.319451	2.61796	21.2501	21.1376	21.222	21.1279	21.0153	20.7575	20.8786	20.8084	-0.0270267	0.0823589	20.9485	21.2005	20.7787	20.7693	20.8985	20.9827	20.816	21.1079	bRP
B2RRE7	Otud4	0.060113	0.198426	20.9795	21.0263	21.3171	21.4465	21.0979	21.2099	21.1833	21.0378	-0.353004	2.09869	21.0163	21.0748	20.829	21.027	21.2779	21.3263	21.5451	21.2097	bRP
B2RSH2	Gnai1	-0.157646	0.243915	20.0931	19.9212	19.1685	19.5784	19.9527	19.6806	20.2576	19.5009	0.110347	0.123082	20.435	19.1085	20.4798	20.0919	19.7852	19.9941	20.1755	19.719	bRP
B2RWS6	Ep300	-0.0650601	0.223214	18.3321	18.561	18.2678	18.4706	18.5963	18.646	18.4302	18.2192	0.0931764	0.179385	18.7506	18.9894	18.3818	18.5559	18.3277	18.9145	18.2999	18.7629	bRP
B2RX12-2	Abcc3	0.309869	0.915055	24.4079	24.0264	24.4587	24.5596	23.7568	23.9939	24.0954	24.367	-0.0627155	0.165392	23.8468	24.3487	24.1114	23.9462	24.341	24.137	23.8699	24.1562	bRP
B2RX14	Tut4	0.0774999	0.192572	20.1719	20.4008	19.8017	20.3979	19.9636	20.1154	20.0746	20.3086	-0.229558	0.78287	19.857	20.1659	19.8976	20.1038	20.3158	19.9121	20.504	20.2108	bRP
B2RXC1	Trappc11	-0.0726433	0.243863	18.741	19.0057	18.5993	18.9403	18.7741	18.7478	19.011	19.0439	0.628586	0.46478	18.9621	18.9894	18.9443	18.7456	19.2798	18.528	16.5183	18.801	bRP
B2RXR6	Ankrd44	0.0482368	0.0969135	20.3884	20.6076	20.3601	19.9191	19.9498	20.4609	20.3543	20.3173	-0.505147	1.37447	19.8775	20.3708	20.1004	20.4815	20.4114	20.7415	20.6123	21.0856	bRP
B2RXS4	Plxnb2	0.028583	0.159572	24.0501	23.7439	23.8489	23.8815	23.7923	23.8611	23.9198	23.837	-0.0627332	0.184837	23.9427	24.0249	23.9921	23.8688	24.0493	23.6487	24.2113	24.1701	bRP
B2RY04	Dock5	-0.0220098	0.0845923	19.4753	19.8033	19.7004	19.843	19.7197	19.6415	19.6935	19.8555	-0.539331	1.61148	19.5599	19.417	19.0676	19.51	19.5137	20.1234	19.9669	20.1079	bRP
B2RY56	Rbm25	-0.120845	0.52356	22.5962	22.9323	22.9041	23.0973	23.041	23.0296	22.9902	22.9524	-0.192339	1.12094	22.9457	22.7514	22.737	22.7188	22.7836	23.0611	22.965	23.1125	bRP
B8JK39	Itga9	-0.088635	0.328843	22.1456	21.9697	22.0765	22.3335	22.4616	22.2102	22.1375	22.0705	0.170594	0.468031	22.0896	21.8563	22.2671	21.948	22.0574	21.7119	21.564	22.1452	bRP
B8ZXI1-2	Qtrt2	0.323627	0.671147	18.4683	18.4054	18.4588	19.251	18.3614	17.9923	18.5183	18.417	1.17949	0.929457	18.1742	18.6668	18.741	18.6703	17.961	18.866	16.627	16.0804	bRP
B9EJ80	Pdzd8	0.00201368	0.00466657	21.3958	20.815	21.0039	21.1115	20.9173	21.1646	20.9834	21.2529	0.0238471	0.0417526	20.4562	20.6108	21.0808	21.0586	21.0262	20.6146	20.9371	20.5332	bRP
B9EJ86	Osbpl8	0.040988	0.0414212	21.8524	21.5913	21.8537	21.5761	22.0052	22.2601	21.7147	20.7295	-0.308426	0.5431	21.5286	21.3835	21.769	21.3423	21.5362	21.9591	21.3262	22.4355	bRP
B9EKI3	Tmf1	-0.138962	0.306595	22.9737	23.127	23.2031	22.4717	23.2598	23.0663	23.1863	22.8191	-0.0103617	0.0259585	22.8854	23.1265	22.5862	23.1248	23.0434	22.9001	22.9911	22.8298	bRP
C0HKD8	Mfap1a	0.020113	0.0665614	23.4248	23.3932	23.418	23.4374	23.4166	23.6662	23.3663	23.1438	-0.383815	1.93485	22.7322	23.08	23.0599	23.0272	23.2411	23.4869	23.2359	23.4706	bRP
C0HKE1	H2ac4	0.126112	0.0988042	29.1633	29.9463	30.607	29.725	30.3849	28.9683	29.2721	30.3118	0.381631	0.334843	30.3903	31.9962	29.836	31.2296	30.3445	30.2885	30.7731	30.5195	bRP
D3YWJ0	Nuggc	2.7436	0.887714	16.0439	10.3398	15.3943	10.5341	10.1413	10.4429	9.63819	11.1153	-2.38664	0.857495	10.1668	10.2794	10.5295	10.8508	10.4136	15.7835	10.5235	14.6523	bRP
D3YX43	Vsig10	0.797354	0.439438	13.367	16.7803	13.6547	15.1533	13.5937	14.1701	13.6023	14.3997	0.645698	0.25637	16.1027	16.6247	16.9409	13.6733	13.5516	16.6687	14.4697	16.0687	bRP
D3YXJ0-2	Dgkh	0.223838	0.234754	15.4718	16.4041	14.9463	15.1459	15.7941	14.9199	15.4222	14.9366	-0.134762	0.140088	16.0442	14.5445	15.0798	15.5469	15.9128	15.0999	15.4471	15.2946	bRP
D3YXK2	Safb	0.109191	0.692056	24.959	25.2171	25.1458	25.2128	25.1348	25.0622	24.98	24.921	-0.195064	1.03285	24.8755	25.0156	24.8351	24.7998	24.856	25.2728	25.082	25.0955	bRP
D3YZP9	Ccdc6	-0.0323811	0.0705672	24.1645	24.0887	24.5891	24.7232	24.3104	24.5443	24.3801	24.4602	-0.112234	0.648614	24.3711	24.3029	24.3517	24.1289	24.3223	24.4591	24.2766	24.5456	bRP
D3Z6Q9	Bin2	0.109623	0.561606	21.9327	21.7136	21.9962	21.8865	21.7733	21.9504	21.7475	21.6194	-0.436103	1.20918	22.6085	21.8444	21.9166	21.9166	22.4248	22.4106	22.5136	22.6815	bRP
D3Z7P3	Gls	0.0281944	0.0453119	20.5241	19.9238	20.1296	19.5036	19.8778	19.9764	20.0269	20.0872	0.132596	0.25284	20.2316	20.2823	20.3471	20.143	20.711	19.739	19.9391	20.0845	bRP
D3Z7P3-2	Gls	0.603743	1.01879	16.3478	17.0233	16.7317	16.3351	15.5319	16.5706	15.6106	16.3098	-0.47876	0.287177	16.8387	14.6564	17.5291	15.5709	16.1333	17.3414	16.3398	16.6957	bRP
E2JF22	Piezo1	-0.27241	0.493447	20.2353	20.398	20.5825	19.4688	20.6157	20.4199	20.4014	20.3371	-0.231275	0.353173	20.8346	19.6991	20.1782	20.167	20.0478	20.7018	20.7051	20.3492	bRP
E9PUQ8	Dgkd	-0.320319	0.245504	19.6173	17.2406	18.3277	19.1992	18.8388	19.1027	18.7716	18.953	-0.548757	0.270621	18.6171	15.6229	19.004	19.1335	18.7816	18.3555	18.7277	18.7078	bRP
E9PV24	Fga	0.0253534	0.168135	26.1165	26.2774	26.2208	26.2519	26.0816	26.1562	26.2313	26.2961	0.00836611	0.00491464	28.944	27.337	27.8796	27.5327	27.2235	27.9611	27.3272	29.1481	bRP
E9PV24-2	Fga	-0.0233665	0.166488	26.1418	26.1546	26.048	26.1873	26.0485	26.2441	26.116	26.2165	-0.107105	0.0717444	28.5432	27.1087	27.5462	27.2189	26.9449	27.8072	27.2328	28.8604	FAIMS
E9PVA8	Gcn1	0.0026207	0.00896133	22.7173	22.5486	22.5261	22.4324	22.5816	22.5377	22.7376	22.3571	0.307936	1.6947	22.6816	22.4576	22.6729	22.6419	22.4773	22.1272	22.4117	22.2059	bRP
E9PVB5-2	Ttc17	-0.100845	0.0318322	19.138	19.1593	15.4422	17.5566	19.0035	17.9896	18.6168	16.0896	0.0853384	0.0223453	16.7821	18.4045	18.7824	15.6249	14.6571	18.9322	19.1842	16.479	bRP
E9PVX6	Mki67	0.130945	0.35534	23.3226	23.5828	23.3962	23.2463	23.5438	23.2924	23.3215	22.8663	-0.134296	0.206101	22.6337	22.9447	22.4441	22.8893	22.2996	23.4197	22.9447	22.7849	bRP
E9PXF8-2	Sbf2	-0.0974569	0.196641	18.5876	19.4564	18.9292	19.142	19.0405	19.3296	19.0304	19.1045	-0.302397	0.686801	19.2483	18.3813	18.9575	19.2088	19.2064	19.3704	19.0619	19.3668	bRP
E9PY46	Ift140	-0.392695	0.162893	17.599	16.6205	14.0291	16.7034	17.8775	16.8197	16.4788	15.3467	-0.170134	0.231579	17.1308	16.8547	17.8773	17.2517	16.9256	17.7884	17.332	17.749	FAIMS
E9PYH6	Setd1a	0.0178452	0.0499594	21.397	21.2344	21.5184	21.4964	21.5674	21.4964	21.4272	21.0837	-0.348575	0.927002	21.1519	21.7467	21.0883	21.2313	21.3301	21.8995	21.6791	21.7039	bRP
E9PYK3	Parp4	0.154121	0.403467	23.3121	22.8668	23.5663	23.3989	22.8999	23.199	23.2165	23.2122	0.251985	0.796902	23.1199	23.2206	23.1731	23.4308	23.2316	22.7681	23.2251	22.7117	bRP
E9PYL2	Prr12	0.105803	0.42973	19.9689	19.907	20.1793	20.0829	19.8177	20.1913	19.9147	19.7912	-0.229609	0.450132	20.2747	20.164	19.9671	19.4748	19.935	20.5354	20.349	19.9796	bRP
E9PZJ8	Ascc3	0.126896	0.407455	21.0809	21.0164	21.319	20.8316	20.9144	21.1022	21.0433	20.6804	-0.124438	0.360253	20.7879	21.2269	20.8145	21.1159	21.3978	20.9212	21.0784	21.0456	bRP
E9PZM4	Chd2	0.252957	0.720043	21.2451	21.1821	21.532	21.3268	21.3107	20.9317	21.3323	20.6996	-0.319613	0.877794	20.5923	21.2285	20.5896	20.9664	21.3487	21.2402	20.8922	21.1742	bRP
E9Q0S6	Tns1	-0.0362182	0.0913665	26.1521	26.1764	26.1449	26.6557	26.4816	26.1376	26.2818	26.373	0.211565	0.512316	26.2606	25.8176	26.5701	26.3215	26.1629	25.7589	25.9662	26.2354	bRP
E9Q137	Tex264	-0.110544	0.27548	25.1189	24.9285	25.4689	25.4933	25.2699	25.6408	25.2812	25.2599	-0.38938	2.09316	24.8874	24.886	24.8108	24.9703	25.2312	25.3697	25.0367	25.4744	bRP
E9Q1P8	Irf2bp2	-0.495106	1.56236	22.2199	21.6011	21.6523	22.1391	22.3118	22.3787	22.5664	22.3359	-0.338578	0.568284	22.0339	22.4411	21.4201	21.8448	22.0139	22.0218	22.7862	22.2723	bRP
E9Q236-2	Abcc4	-0.256737	1.76912	19.8188	20.0579	20.0763	20.1368	20.3021	20.3119	20.3291	20.1736	-0.27044	1.19979	19.9513	19.8625	20.0583	19.8636	20.4385	20.2933	19.9231	20.1624	bRP
E9Q2M9	Wdfy4	0.0359073	0.100514	19.8653	19.5286	19.7935	19.7875	19.909	19.5078	19.8811	19.5335	-0.252761	1.18126	19.7643	19.8037	19.8986	19.6756	19.928	19.8508	20.0553	20.3191	bRP
E9Q309	Cep350	0.0849757	0.441845	16.7529	16.9554	17.0553	16.895	16.9093	16.8771	16.8762	16.6561	-0.173633	0.33304	16.7903	16.2801	16.8045	16.7609	16.3882	16.7331	16.9537	17.2554	bRP
E9Q394-2	Akap13	0.0560203	0.256415	22.1459	22.304	22.5084	22.4336	22.3815	22.2014	22.3366	22.2483	-0.291164	1.93191	22.2026	22.4606	22.2628	22.1718	22.5068	22.4742	22.586	22.6954	bRP
E9Q3L2	Pi4ka	-0.0391207	0.147324	21.5996	21.249	21.3952	21.5677	21.3153	21.522	21.5521	21.5784	0.199745	1.28517	21.8042	21.7011	21.5993	21.6001	21.6613	21.4095	21.4784	21.3565	bRP
E9Q401	Ryr2	-0.283316	0.134522	17.093	14.5635	14.0637	16.4279	15.9254	16.5357	15.8483	14.972	0.317342	0.19157	15.9646	17.5983	16.7397	16.3581	16.4853	17.466	16.6059	14.8341	bRP
E9Q414	Apob	-0.0556836	0.139824	19.9448	19.5646	20.1082	19.6254	20.0404	19.6751	19.8266	19.9237	0.0626082	0.058138	21.9539	20.4889	20.8121	20.6007	20.696	21.056	20.5334	21.3198	bRP
E9Q4F7	Ankrd11	0.147215	0.370119	20.6037	20.6314	20.994	21.3072	20.8395	20.6984	20.7751	20.6344	-0.0352035	0.0890761	20.5089	20.714	20.5041	20.2736	20.7111	20.7462	20.33	20.3539	bRP
E9Q4N7	Arid1b	-0.184728	1.12463	22.2709	22.4226	22.4687	22.4917	22.7906	22.6136	22.5027	22.486	-0.282508	2.87501	22.3438	22.3317	22.2304	22.3404	22.5617	22.4988	22.6965	22.6193	bRP
E9Q4P1	Wdfy1	-2.04981	1.31347	15.916	16.3274	14.7291	18.3519	17.3992	18.3732	18.8433	18.908	-2.38555	2.73022	14.8906	15.5664	16.1603	16.7799	17.6483	18.2998	18.4712	18.5202	bRP
E9Q4Z2	Acacb	0.00835133	0.0225874	23.3064	23.3031	22.9258	23.1034	22.9433	23.3641	23.181	23.117	-0.163754	0.587859	23.0943	22.7316	23.0102	22.8802	23.1665	23.3188	22.821	23.065	bRP
E9Q555	Rnf213	0.00567532	0.0312175	21.7164	21.649	21.5677	21.711	21.6369	21.5946	21.8075	21.5824	0.217669	1.03123	21.978	21.883	22.0623	21.9151	21.8169	21.8161	21.893	21.4417	bRP
E9Q557	Dsp	0.160574	0.896076	24.7115	24.7417	24.8163	24.9942	24.8447	24.5958	24.554	24.627	-0.215617	0.843219	24.5771	24.8709	24.6744	24.5729	24.782	24.8775	25.194	24.7043	bRP
E9Q5C9	Nolc1	0.170234	0.817622	22.8495	23.1036	23.0463	23.1765	22.9834	22.9204	22.9439	22.6473	-0.394263	1.66876	22.4694	22.6429	22.5523	22.281	22.6577	23.1025	22.9938	22.7686	FAIMS
E9Q5C9-2	Nolc1	0.0851479	0.141397	21.017	21.1362	21.3629	21.3123	21.3834	21.3391	21.2823	20.483	-0.542049	2.36457	20.5586	20.4229	20.8008	20.5078	20.8638	21.2976	21.1352	21.1618	bRP
E9Q5F9-2	Setd2	0.219862	0.508996	20.5747	20.9316	21.0054	20.8782	20.7119	20.9435	20.725	20.13	0.0857701	0.274403	20.8903	20.6385	20.7243	20.4885	20.3159	20.7354	20.7291	20.6183	bRP
E9Q5G3	Kif23	-0.118279	0.208313	18.4473	18.9309	18.3574	18.5202	19.1295	18.3859	18.3627	18.8507	-0.206828	0.51976	18.2751	18.4254	17.7916	18.3698	18.3383	18.4527	18.1822	18.716	bRP
E9Q5K9	Ythdc1	0.0881219	0.114179	22.4212	21.8066	22.4827	22.8153	22.6048	22.3979	22.446	21.7247	-0.523643	2.71328	21.8823	21.981	21.6823	21.7379	22.3292	22.5486	22.2025	22.2978	bRP
E9Q5K9-2	Ythdc1	-0.0215874	0.0288185	20.6057	20.5784	20.7234	21.1014	20.9002	21.1369	20.9479	20.1104	-0.985888	3.26026	19.7351	19.985	19.8332	19.5925	20.7127	21.1306	20.58	20.6661	FAIMS
E9Q634	Myo1e	0.0297918	0.0768564	22.2703	22.5766	22.3183	22.6237	22.6838	22.4762	22.3259	22.1839	-0.150535	0.99051	22.4919	22.4052	22.3044	22.4634	22.4645	22.7481	22.4717	22.5828	bRP
E9Q649	Gcnt4	-1.06746	2.55705	15.5091	15.3028	15.6808	15.8678	16.7136	16.2599	16.528	17.1289	0.135534	0.106927	17.3435	15.8112	15.9647	16.7933	15.8528	16.3502	17.1807	15.9869	bRP
E9Q6B2	Ccdc85c	-0.0543151	0.129503	18.8234	18.6129	18.9613	19.1078	18.8825	19.1282	18.6187	19.0933	-0.116707	0.259043	19.0346	19.0182	18.5401	18.6889	18.9175	18.56	19.0762	19.195	bRP
E9Q6J5-2	Bod1l	0.186188	0.372138	20.86	20.7774	20.4948	20.7391	20.6059	20.8981	20.6689	19.9536	-0.340729	1.55296	20.5258	20.475	20.3101	20.3249	20.4406	20.8246	20.9134	20.8201	bRP
E9Q735	Ube4a	0.267458	0.978797	22.596	22.7025	23.0242	23.1623	22.6352	22.6545	22.4718	22.6538	-0.236879	1.55651	22.5186	22.6712	22.4684	22.7082	22.664	22.8317	22.919	22.8993	bRP
E9Q784	Zc3h13	0.209238	1.02339	21.8652	21.8024	21.8508	21.9409	21.622	21.9486	21.5661	21.4857	-0.167194	0.562022	21.6719	21.7205	21.3725	21.6466	21.6253	22.0769	21.8111	21.567	bRP
E9Q7D5	Arhgef5	0.130463	0.96456	21.8592	21.7869	21.9622	21.7247	21.661	21.7897	21.7695	21.5909	-0.0961075	0.35189	21.5781	21.987	21.9066	21.7646	21.8546	21.9861	21.7172	22.0628	bRP
E9Q7E2	Arid2	-0.335778	1.14775	17.999	18.3745	18.1442	18.1393	18.5023	18.1257	18.6727	18.6995	-0.281305	0.487443	18.4319	18.0017	18.5116	17.708	18.2438	18.9012	18.5618	18.0717	bRP
E9Q7G0	Numa1	-0.175972	0.712339	23.7322	23.8112	23.8098	23.7124	24.1359	23.7133	23.7662	24.1541	-0.0431747	0.113042	23.5866	24.0583	23.6421	23.8705	23.8654	23.7601	24.0668	23.6378	bRP
E9Q7M2-2	Tsc22d2	0.262738	0.852838	18.5724	19.206	18.8331	18.8315	18.8366	18.5808	18.4602	18.5145	0.114838	0.331992	18.8545	18.8964	18.9875	18.8219	18.5392	18.5268	19.0902	18.9448	FAIMS
E9Q7P9	Cdhr2	0.0246811	0.0223363	24.0181	23.5939	24.5664	25.2827	24.0846	24.5234	24.3449	24.4096	-0.462025	1.85008	23.9845	24.2291	24.1903	23.8806	24.5766	24.4815	24.281	24.7935	bRP
E9Q8D0	Dnajc21	0.0726767	0.0666596	16.9512	17.4397	18.0112	17.6537	17.892	17.7487	17.6259	16.4985	-0.379892	0.80697	17.0688	17.1364	16.5171	17.2508	17.1541	17.7972	17.0582	17.4832	bRP
E9Q8I9-2	Fry	-0.235833	0.534229	20.8307	20.6824	20.1905	20.0876	20.4412	20.7615	20.6544	20.8775	-0.205183	0.492055	20.7897	20.7833	20.243	20.8213	20.8793	21.2159	20.6059	20.7569	bRP
E9Q912-2	Rap1gds1	0.566963	0.792983	15.5825	15.8406	14.9784	16.2964	14.5301	15.4585	14.9758	15.4658	-0.257133	0.322157	15.2211	15.5279	15.1286	14.9702	15.6061	15.2507	14.7548	16.2647	bRP
E9QAM5	Helz2	0.0938468	0.223336	20.7794	20.7044	20.4479	20.7106	20.7197	20.8349	20.5722	20.1401	-0.148867	0.492868	20.5133	20.0924	20.6371	20.6776	20.6596	20.6232	20.5408	20.6923	bRP
E9QAT4-2	Sec16a	0.0353332	0.154699	23.2166	23.0495	23.1188	23.4236	23.0926	23.1336	23.2216	23.2193	-0.320999	1.24399	23.3277	23.0495	23.0527	23.2383	23.1467	23.6694	23.6116	23.5245	bRP
F2Z472-2	Svs3a	-0.246241	0.2506	17.2997	17.3367	18.0887	17.8281	16.9901	18.5046	18.3833	17.6602	0.579704	0.903641	17.6805	16.8704	17.8368	17.9692	16.6946	16.8976	16.8137	17.6321	bRP
F6ZDS4	Tpr	-0.318939	2.26038	22.5186	22.551	22.5002	22.768	23.0007	22.9496	22.8293	22.8339	-0.298267	1.93316	22.6339	22.663	22.4967	22.4574	22.911	22.9353	22.935	22.6628	bRP
F7BJB9	Morc3	0.610828	0.405811	12.9028	15.245	12.4331	12.6101	12.652	12.8416	12.8316	12.4226	2.44109	1.33512	15.6277	17.4084	16.2897	12.8508	12.9548	13.2937	12.9309	13.2328	bRP
F8VPQ2	Arid4a	0.154492	0.279033	19.94	19.8668	20.208	20.5221	20.4025	19.5556	20.0458	19.915	0.163256	0.366304	20.0041	20.3018	20.1815	19.8258	19.8736	20.3811	19.7676	19.638	bRP
F8VPU2	Farp1	-0.144403	0.674284	20.6892	20.9202	21.062	21.0072	21.1442	21.1248	20.8774	21.1099	-0.00422335	0.00692767	21.1775	21.0935	21.0175	20.8305	20.9624	20.5236	21.3216	21.3283	bRP
F8VQB6	Myo10	-0.113633	0.427739	19.4066	19.9078	19.4916	19.6095	19.8057	19.6186	19.6676	19.7782	-0.292754	0.560137	19.5038	19.3012	18.9466	19.7067	19.2849	19.8747	20.0519	19.4178	bRP
G3X8U3	QNG1	0.201133	0.303716	22.2187	21.5045	21.5719	21.2012	21.3544	21.4855	21.8565	20.9953	0.31911	1.10892	21.3893	21.759	21.6747	21.3481	20.9963	21.1243	21.2641	21.51	bRP
G3X939	Slc9a3	-0.471151	1.74932	21.9194	22.458	22.3348	21.9711	22.7494	22.739	22.5518	22.5276	-0.178373	0.199011	21.9428	22.7102	21.907	22.3716	23.2306	22.4625	22.0608	21.8912	bRP
G3X9J0	Sipa1l3	-0.0565157	0.21752	20.9739	21.3465	20.9752	21.2849	21.2457	21.1325	21.1687	21.2597	0.0979548	0.624326	21.3021	21.2811	21.0945	21.2894	21.0986	21.0504	21.3063	21.1201	bRP
G3X9K3	Arfgef1	-0.138404	1.0021	23.924	23.8522	23.775	24.0804	24.0931	23.9782	24.0193	24.0947	-0.175375	0.810278	23.7089	23.715	23.3762	23.848	23.8278	23.9121	23.7332	23.8765	bRP
G3X9Z4	Pcf11	-0.0893483	0.204417	19.5896	19.0333	19.5343	19.7647	19.7575	19.3989	19.5509	19.572	-0.51191	1.16104	18.793	19.1076	19.0174	19.4915	19.3835	19.9662	19.8732	19.2341	bRP
G5E829	Atp2b1	0.156549	0.283316	24.9816	24.8723	25.4703	25.715	24.9156	25.0594	25.0072	25.4308	-0.0386848	0.144818	25.4162	25.2733	25.3414	25.2418	25.6263	25.2764	25.1957	25.3289	bRP
G5E870	Trip12	0.253259	0.887014	21.7772	21.3928	21.8033	21.6065	21.5525	21.5569	21.3626	21.0948	-0.500361	1.20699	21.0277	21.2784	21.1734	20.7066	21.4037	21.8721	21.1057	21.806	bRP
G5E897	Poglut3	0.182014	0.331853	21.4693	21.1807	20.8656	20.7511	20.8211	20.7022	21.377	20.6382	0.164253	0.37502	21.5303	21.482	21.1564	20.9042	21.0747	20.7792	21.2212	21.3407	bRP
G5E8K5-3	Ank3	0.0625744	0.264857	22.0293	22.141	22.1531	22.4217	22.2381	22.0269	22.176	22.0537	-0.105783	0.263034	21.9413	21.9013	21.9501	22.0957	22.2509	22.169	21.6046	22.287	bRP
G5E8K5-6	Ank3	0.104645	0.76965	23.1525	23.0383	23.2289	23.2603	23.2007	23.0068	23.0208	23.033	0.166365	1.4155	23.0563	23.1273	23.1697	23.1499	23.1285	22.8743	22.8965	22.9384	FAIMS
G5E8P0	Tubgcp6	0.244347	0.326971	21.4265	22.3794	22.6827	22.5214	21.6664	22.2437	21.8643	22.2581	-0.13055	0.160937	22.9269	22.2407	22.1381	22.0752	22.5031	21.7846	22.8596	22.7558	bRP
G5E8P1	Brd1	-0.0112181	0.0252522	20.7537	20.943	21.1897	21.1326	21.2206	21.1288	20.6924	21.022	-0.533161	1.54409	20.4039	20.7397	20.7671	20.8285	20.791	21.4083	21.164	21.5086	bRP
G5E8Q8	Adgrf5	-0.0695188	0.0443567	16.2167	14.566	16.3523	17.0729	15.9748	16.3601	15.819	16.3321	0.186215	0.328676	16.5998	17.2644	16.4001	17.0021	16.9688	16.2882	16.5605	16.7041	bRP
G5E8V9	Arfip1	-0.0998487	0.3122	24.2058	24.2448	24.0802	23.7585	24.3055	23.9954	24.2999	24.0879	-0.0224395	0.0794102	24.0263	23.7905	23.9297	24.1369	24.1185	24.0076	24.0539	23.7933	bRP
O08528	Hk2	-0.0269265	0.103286	24.0657	24.4148	24.14	24.0918	24.3165	24.1176	24.114	24.272	-0.303723	1.7543	24.7059	24.6519	24.3788	24.6394	25.0346	24.9547	24.7921	24.8094	bRP
O08529	Capn2	-0.0528107	0.262732	25.5692	25.4612	25.3219	25.4364	25.5955	25.3972	25.6286	25.3787	-0.0195546	0.0483645	25.5641	25.268	25.6608	25.6305	25.6046	25.5662	25.2531	25.7778	bRP
O08532-2	Cacna2d1	0.182135	0.546964	24.825	24.8791	25.2534	25.3538	24.9211	24.9917	24.662	25.0079	-0.226136	0.559037	25.4013	24.9688	25.2065	25.2558	25.6165	25.257	25.067	25.7964	bRP
O08532-4	Cacna2d1	-0.236354	0.305276	18.8002	19.813	18.3868	19.2587	19.2766	19.2537	19.0731	19.6006	-0.335879	0.740307	19.8793	18.8525	19.4675	19.169	19.7355	19.6295	19.7577	19.5892	bRP
O08539	Bin1	0.227678	0.420124	19.0317	19.5483	19.7522	18.8111	18.7703	19.1211	19.1216	19.2196	0.0595365	0.0638569	19.9159	19.4087	18.8635	19.4554	20.0581	19.2502	18.866	19.2309	bRP
O08543	Efna5	0.413022	1.02946	20.2469	19.9711	19.6419	19.6726	19.1103	19.736	19.3317	19.7023	-0.284618	0.29351	19.7134	18.9505	20.1846	19.979	20.0428	20.102	19.1799	20.6412	bRP
O08547	Sec22b	-0.26688	0.382246	22.6695	22.3823	21.9889	21.3476	22.3934	22.4444	22.5518	22.0661	0.342854	1.25031	22.0538	22.2438	21.795	22.006	21.658	21.4113	21.9592	21.6988	bRP
O08550	Kmt2b	0.385042	1.26819	18.9966	19.4865	19.2213	19.4003	18.8055	19.208	18.9093	18.6417	0.0445719	0.0924484	18.9925	18.9526	18.7406	18.9443	18.8464	19.0585	18.4008	19.146	bRP
O08553	Dpysl2	-0.224288	0.976669	26.538	26.7579	26.6506	26.5765	26.7061	26.7427	26.7994	27.172	-0.0373249	0.115833	27.168	26.6332	26.811	26.8773	26.9488	26.7769	26.9461	26.9671	bRP
O08573-2	Lgals9	-0.054904	0.0760209	22.2237	22.3863	21.957	21.4925	21.5969	22.2594	22.3702	22.0527	-0.120825	0.189973	22.4887	22.4216	21.7413	22.5087	22.4999	21.9442	22.4485	22.751	bRP
O08576-2	Rundc3a	-0.239591	0.60111	17.9625	18.6211	18.0803	18.2088	18.4866	18.7616	18.1676	18.4151	-0.28037	0.472747	18.4228	17.7373	18.3937	18.3755	18.5965	18.8712	17.9016	18.6815	bRP
O08579	Emd	0.0955796	0.261716	23.2868	23.5352	22.9913	23.1525	23.2598	23.2309	23.2348	22.858	0.114755	0.278116	23.4206	23.055	23.3357	23.4664	23.5904	23.2401	22.9234	23.0648	bRP
O08580	Esrra	-0.118678	0.0765133	15.5073	16.4593	16.3445	17.8468	16.2117	17.1773	16.1532	17.0904	-0.216651	0.112869	14.8498	16.1851	16.5513	15.7439	15.8017	17.475	16.3758	14.5442	bRP
[truncated: 5,984 more rows]

## Sheet: Table S3
Table S3	N-termini quantifications and statistics between wild-type (WT) and legumain-deficient (Lgmn-/-) naïve colon and DSS tissue analysed by basic reverse-phase fractionation
[truncated: 5,402 more rows]

[truncated: 3 more sheets: Table S4, Table S5, Table S6]
